# Supplementary material for: Tripartite ATP-Independent Periplasmic (TRAP) Transporters and Tripartite Tricarboxylate Transporters (TTT): From Uptake to Pathogenicity
Source: Front Cell Infect Microbiol. 2018 Feb 12;8:33. doi: 10.3389/fcimb.2018.00033 (PMC5812351; doi:10.3389/fcimb.2018.00033)
Supplement: Supplementary Table 1 — Number of genes homologous to tctC and tctA in 2,323 bacterial genomes, obtained using TBLASTN. [file Table1.XLSX]

## Sheet: Alphabetical ID
Supplementary Material
Tripartite ATP-Independent (TRAP) and Tripartite Tricarboxylate Transporters (TTT): From uptake to pathogenicity
Leonardo T Rosa, Matheus Bianconi, Gavin H Thomas, David J Kelly*
*Correspondence: d.kelly@sheffield.ac.uk
Assembly Accession	Assembly Name	Organism	TctC Homologs	TctA Homologs
GCA_000018105.1	ASM1810v1	Acaryochloris marina MBIC11017	0	0
GCA_000196455.1	ASM19645v1	Acetoanaerobium sticklandii	0	0
GCA_002005445.1	ASM200544v1	Acetobacter aceti	0	0
GCA_000010825.1	ASM1082v1	Acetobacter pasteurianus IFO 3283 01	0	0
GCA_002006565.1	ASM200656v1	Acetobacter persici	0	0
GCA_001499615.1	Acetobacter senegalensis 108B	Acetobacter senegalensis	0	0
GCA_001628715.1	ASM162871v1	Acetobacter sp SLV 7	0	0
GCA_000247605.1	ASM24760v1	Acetobacterium woodii DSM 1030	0	0
GCA_000144695.1	ASM14469v1	Acetohalobium arabaticum DSM 5501	0	0
GCA_000266925.1	ASM26692v1	Acetomicrobium mobile DSM 13181	2	2
GCA_000967915.1	ASM96791v1	Acholeplasma brassicae	0	0
GCA_000018785.1	ASM1878v1	Acholeplasma laidlawii PG 8A	0	0
GCA_000953195.1	Acholeplasma oculi strain 19L	Acholeplasma oculi	0	0
GCA_000968055.1	ASM96805v1	Acholeplasma palmae J233	0	0
GCA_001514355.1	ASM151435v1	Achromobacter denitrificans	99	6
GCA_001971645.1	ASM197164v1	Achromobacter insolitus	177	4
GCA_000165835.1	ASM16583v1	Achromobacter xylosoxidans A8	202	5
GCA_000025305.1	ASM2530v1	Acidaminococcus fermentans DSM 20731	3	3
GCA_000230275.1	ASM23027v1	Acidaminococcus intestini RyC MR95	1	2
GCA_001753245.1	ASM175324v1	Acidihalobacter prosperus	0	0
GCA_000023265.1	ASM2326v1	Acidimicrobium ferrooxidans DSM 10331	0	0
GCA_000016725.1	ASM1672v1	Acidiphilium cryptum JF 5	0	0
GCA_000202835.1	ASM20283v1	Acidiphilium multivorum AIU301	0	0
GCA_000310065.1	ASM31006v1	Acidipropionibacterium acidipropionici ATCC 4875	0	0
GCA_000175575.2	ASM17557v2	Acidithiobacillus caldus ATCC 51756	0	0
GCA_000214095.3	ASM21409v3	Acidithiobacillus ferrivorans SS3	0	0
GCA_000022565.1	ASM2256v1	Acidobacterium capsulatum ATCC 51196	0	0
GCA_000015025.1	ASM1502v1	Acidothermus cellulolyticus 11B	0	0
GCA_000176855.2	ASM17685v2	Acidovorax avenae subsp avenae ATCC 19860	66	4
GCA_000015325.1	ASM1532v1	Acidovorax citrulli AAC00 1	55	4
GCA_000022305.1	ASM2230v1	Acidovorax ebreus TPSY	45	2
GCA_000015425.1	ASM1542v1	Acinetobacter baumannii ATCC 17978	0	0
GCA_002055515.1	ASM205551v1	Acinetobacter calcoaceticus	0	0
GCA_001307195.1	ASM130719v1	Acinetobacter equi	0	1
GCA_001932555.1	ASM193255v1	Acinetobacter haemolyticus	0	0
GCA_001484935.1	ASM148493v1	Acinetobacter johnsonii XBB1	0	0
GCA_001941805.1	ASM194180v1	Acinetobacter junii	0	0
GCA_002076935.1	ASM207693v1	Acinetobacter lactucae	1	1
GCA_001704115.1	ASM170411v1	Acinetobacter larvae	0	0
GCA_000814165.3	ASM81416v3	Acinetobacter nosocomialis	0	0
GCA_000196795.1	ASM19679v1	Acinetobacter oleivorans DR1	0	0
GCA_000191145.1	ASM19114v1	Acinetobacter pittii PHEA 2	0	1
GCA_001971565.1	ASM197156v1	Acinetobacter schindleri	0	0
GCA_001953195.1	ASM195319v1	Acinetobacter soli	0	0
GCA_002234535.1	ASM223453v1	Actinoalloteichus hoggarensis	1	1
GCA_001747425.1	ASM174742v1	Actinoalloteichus hymeniacidonis	4	4
GCA_000801145.1	ASM80114v1	Actinobacillus equuli subsp equuli	0	0
GCA_000015885.1	ASM1588v1	Actinobacillus pleuropneumoniae serovar 5b str L20	0	0
GCA_000017245.1	ASM1724v1	Actinobacillus succinogenes 130Z	1	1
GCA_000739435.1	ASM73943v1	Actinobacillus suis ATCC 33415	0	0
GCA_001023575.1	ASM102357v1	Actinobacteria bacterium IMCC26256	0	0
GCA_002076915.1	ASM207691v1	Actinomyces gaoshouyii	0	0
GCA_001262055.1	ASM126205v1	Actinomyces meyeri	0	0
GCA_001553935.1	ASM155393v1	Actinomyces oris	0	0
GCA_001553565.1	ASM155356v1	Actinomyces radicidentis	0	0
GCA_000494755.1	ASM49475v1	Actinoplanes friuliensis DSM 7358	2	1
GCA_000284295.1	ASM28429v1	Actinoplanes missouriensis 431	0	0
GCA_002263515.1	ASM226351v1	Actinopolyspora erythraea	1	1
GCA_000023245.1	ASM2324v1	Actinosynnema mirum DSM 43827	2	2
GCA_000724605.1	ASM72460v1	Actinotignum schaalii	0	0
GCA_000478885.1	ASM47888v1	Adlercreutzia equolifaciens DSM 19450	0	0
GCA_000219915.3	ASM21991v3	Advenella kashmirensis WT001	116	1
GCA_000521505.1	ASM52150v1	Advenella mimigardefordensis DPN7	129	7
GCA_000265385.1	ASM26538v1	Aequorivita sublithincola DSM 14238	0	0
GCA_002243625.1	ASM224362v1	Aeribacillus pallidus	1	1
GCA_001543105.1	ASM154310v1	Aerococcus christensenii	0	0
GCA_001543145.1	ASM154314v1	Aerococcus sanguinicola	0	0
GCA_000193205.1	ASM19320v1	Aerococcus urinae ACS 120 V Col10a	0	0
GCA_001518795.1	ASM151879v1	Aerococcus urinaeequi	0	0
GCA_001543245.1	ASM154324v1	Aerococcus urinaehominis	0	0
GCA_001543285.1	ASM154328v1	Aerococcus viridans	0	0
GCA_001509405.1	ASM150940v1	Aeromicrobium erythreum	1	1
GCA_001895965.1	ASM189596v1	Aeromonas aquatica	0	1
GCA_002285935.1	ASM228593v1	Aeromonas dhakensis	0	1
GCA_000014805.1	ASM1480v1	Aeromonas hydrophila subsp hydrophila ATCC 7966	0	1
GCA_000287215.3	ASM28721v3	Aeromonas media WS	0	1
GCA_000196395.1	ASM19639v1	Aeromonas salmonicida subsp salmonicida A449	0	1
GCA_001447335.1	ASM144733v1	Aeromonas schubertii	0	2
GCA_000204115.1	ASM20411v1	Aeromonas veronii B565	0	1
GCA_000146265.4	ASM14626v4	Aggregatibacter actinomycetemcomitans D11S 1	0	0
GCA_000022985.1	ASM2298v1	Aggregatibacter aphrophilus NJ8700	0	0
GCA_000092025.1	ASM9202v1	Agrobacterium fabrum str C58	4	3
GCA_000016265.1	ASM1626v1	Agrobacterium radiobacter K84	1	1
GCA_002005205.2	ASM200520v2	Agrobacterium rhizogenes	4	4
GCA_000971565.1	ASM97156v1	Agrobacterium tumefaciens	4	3
GCA_000016285.1	ASM1628v1	Agrobacterium vitis S4	2	2
GCA_001660485.1	ASM166048v1	Agromyces aureus	0	0
GCA_900097105.1	WK001	Akkermansia glycaniphila	0	0
GCA_000020225.1	ASM2022v1	Akkermansia muciniphila ATCC BAA 835	0	0
GCA_000967305.2	ASM96730v2	Alcaligenes faecalis	27	4
GCA_000009365.1	ASM936v1	Alcanivorax borkumensis SK2	0	0
GCA_000300005.1	ASM30000v1	Alcanivorax dieselolei B5	5	4
GCA_000299335.2	ASM29933v2	Alcanivorax pacificus W11 5	2	1
GCA_002072815.1	ASM207281v1	Alcanivorax xenomutans	1	1
GCA_001310225.1	ASM131022v1	Algibacter alginicilyticus	0	0
GCA_001593605.1	ASM159360v1	Algoriphagus sp M8 2	0	0
GCA_000179015.2	ASM17901v2	Alicycliphilus denitrificans BC	143	3
GCA_000024285.1	ASM2428v1	Alicyclobacillus acidocaldarius subsp acidocaldarius DSM 446	0	0
GCA_000196495.1	ASM19649v1	Aliivibrio salmonicida LFI1238	1	1
GCA_000953695.1	AWOD1	Aliivibrio wodanis	1	1
GCA_000265365.1	ASM26536v1	Alistipes finegoldii DSM 17242	0	0
GCA_000014785.1	ASM1478v1	Alkalilimnicola ehrlichii MLHE 1	0	0
GCA_000016985.1	ASM1698v1	Alkaliphilus metalliredigens QYMF	5	4
GCA_000018325.1	ASM1832v1	Alkaliphilus oremlandii OhILAs	0	0
GCA_002201795.1	ASM220179v1	Alkalitalea saponilacus	0	0
GCA_900070365.1	Alloactinosynnema sp. L-07	Alloactinosynnema sp L 07	1	1
GCA_000025485.1	ASM2548v1	Allochromatium vinosum DSM 180	0	0
GCA_000815225.1	ASM81522v1	Allofrancisella guangzhouensis	0	0
GCA_001008165.2	ASM100816v2	Altererythrobacter atlanticus	0	0
GCA_001698205.1	ASM169820v1	Altererythrobacter dongtanensis	1	1
GCA_001281485.1	ASM128148v1	Altererythrobacter epoxidivorans	0	0
GCA_001028625.1	ASM102862v1	Altererythrobacter marensis	0	0
GCA_001687545.1	ASM168754v1	Altererythrobacter namhicola	0	0
GCA_001562195.1	ASM156219v1	Alteromonas addita	0	0
GCA_000730385.1	ASM73038v1	Alteromonas australica	0	0
GCA_000172635.2	ASM17263v2	Alteromonas macleodii ATCC 27126	0	0
GCA_000020585.3	ASM2058v3	Alteromonas mediterranea DE	0	0
GCA_000213655.1	ASM21365v1	Alteromonas naphthalenivorans	0	0
GCA_001562125.1	ASM156212v1	Alteromonas sp Mac1	0	0
GCA_001433715.1	ASM143371v1	Alteromonas stellipolaris LMG 21856	0	0
GCA_001605015.1	ASM160501v1	Aminobacter aminovorans	4	3
GCA_000025885.1	ASM2588v1	Aminobacterium colombiense DSM 12261	2	2
GCA_000024605.1	ASM2460v1	Ammonifex degensii KC4	0	0
GCA_000307165.1	ASM30716v1	Amphibacillus xylanus NBRC 15112	0	0
GCA_000732925.1	ASM73292v1	Amycolatopsis japonica	1	1
GCA_000749465.2	ASM74946v2	Amycolatopsis lurida NRRL 2430	1	1
GCA_000196835.1	ASM19683v1	Amycolatopsis mediterranei U32	0	0
GCA_000739085.1	ASM73908v1	Amycolatopsis methanolica 239	1	1
GCA_000400635.2	ASM40063v2	Amycolatopsis orientalis HCCB10007	1	1
GCA_000317695.1	ASM31769v1	Anabaena cylindrica PCC 7122	0	0
GCA_000312705.1	ASM31270v1	Anabaena sp 90	0	0
GCA_000204075.1	ASM20407v1	Anabaena variabilis ATCC 29413	0	0
GCA_000024105.1	ASM2410v1	Anaerococcus prevotii DSM 20548	0	0
GCA_000199675.1	ASM19967v1	Anaerolinea thermophila UNI 1	0	0
GCA_001717545.1	ASM171754v1	Anaerolineaceae bacterium oral taxon 439	0	0
GCA_000013385.1	ASM1338v1	Anaeromyxobacter dehalogenans 2CP C	1	1
GCA_000017505.1	ASM1750v1	Anaeromyxobacter sp Fw109 5	1	1
GCA_001998765.1	ASM199876v1	Anaerostipes hadrus	0	0
GCA_000024505.1	ASM2450v1	Anaplasma centrale str Israel	0	0
GCA_000011945.1	ASM1194v1	Anaplasma marginale str St Maries	0	0
GCA_000013125.1	ASM1312v1	Anaplasma phagocytophilum str HZ	0	0
GCA_001439585.2	ASM143958v2	Aneurinibacillus sp XH2	0	0
GCA_001634285.1	ASM163428v1	Anoxybacillus amylolyticus	0	0
GCA_000019045.1	ASM1904v1	Anoxybacillus flavithermus WK1	0	0
GCA_001187595.1	ASM118759v1	Anoxybacillus gonensis	0	0
GCA_001634265.1	ASM163426v1	Anoxybacillus sp B2M1	1	1
GCA_002237555.1	ASM223755v1	Antarctobacter heliothermus	9	12
GCA_002002905.1	ASM200290v1	Aquaspirillum sp LM1	0	0
GCA_000008625.1	ASM862v1	Aquifex aeolicus VF5	0	0
GCA_001659705.1	ASM165970v1	Arachidicoccus sp BS20	0	0
GCA_000092365.1	ASM9236v1	Arcanobacterium haemolyticum DSM 20595	0	0
GCA_001027285.1	ASM102728v1	Archangium gephyra	0	0
GCA_000014025.1	ASM1402v1	Arcobacter butzleri RM4018	0	1
GCA_000092245.1	ASM9224v1	Arcobacter nitrofigilis DSM 7299	1	4
GCA_000284235.1	ASM28423v1	Arcobacter sp L	0	0
GCA_002234495.1	ASM223449v1	Arenibacter algicola	0	0
GCA_000025965.1	ASM2596v1	Aromatoleum aromaticum EbN1	0	0
GCA_001189535.1	ASM118953v1	Arsenicicoccus sp oral taxon 190	0	0
GCA_001534665.1	ASM153466v1	Arsenophonus symbiont of Lipoptena fortisetosa	0	0
GCA_001294625.1	ASM129462v1	Arthrobacter alpinus	0	0
GCA_000196235.1	ASM19623v1	Arthrobacter sp FB24	2	2
GCA_001547995.1	ASM154799v1	Asaia bogorensis NBRC 16594	0	0
GCA_000012225.1	ASM1222v1	Aster yellows witches broom phytoplasma AYWB	0	0
GCA_000175215.2	ASM17521v2	Asticcacaulis excentricus CB 48	0	0
GCA_000024225.1	ASM2422v1	Atopobium parvulum DSM 20469	0	0
GCA_001442755.1	ASM144275v1	Aureimonas sp AU20	4	3
GCA_001989575.1	ASM198957v1	Auricoccus indicus	0	0
GCA_001682385.1	ASM168238v1	Azoarcus olearius	3	2
GCA_000061505.1	ASM6150v1	Azoarcus sp BH72	1	1
GCA_000010525.1	ASM1052v1	Azorhizobium caulinodans ORS 571	6	2
GCA_000632475.2	ASM63247v2	Azospirillum brasilense	10	7
GCA_001639105.1	ASM163910v1	Azospirillum humicireducens	3	1
GCA_000283655.1	ASM28365v1	Azospirillum lipoferum 4B	6	3
GCA_000010725.1	ASM1072v1	Azospirillum sp B510	3	1
GCA_001305595.1	ASM130559v1	Azospirillum thiophilum	5	3
GCA_000817975.1	ASM81797v1	Azotobacter chroococcum NCIMB 8003	3	4
GCA_000021045.1	ASM2104v1	Azotobacter vinelandii DJ	2	2
GCA_000195515.1	ASM19551v1	Bacillus amyloliquefaciens TA208	1	0
GCA_000007845.1	ASM784v1	Bacillus anthracis str Ames	1	0
GCA_000165925.1	ASM16592v1	Bacillus atrophaeus 1942	1	0
GCA_001721685.1	ASM172168v1	Bacillus beveridgei	2	2
GCA_000831065.1	ASM83106v1	Bacillus bombysepticus str Wang	1	0
GCA_000177235.2	ASM17723v2	Bacillus cellulosilyticus DSM 2522	0	0
GCA_000007825.1	ASM782v1	Bacillus cereus ATCC 14579	1	0
GCA_000009825.1	ASM982v1	Bacillus clausii KSM K16	5	6
GCA_000169195.2	ASM16919v2	Bacillus coagulans 36D1	0	0
GCA_002250055.1	ASM225005v1	Bacillus cohnii	0	0
GCA_000017425.1	ASM1742v1	Bacillus cytotoxicus NVH 391 98	0	0
GCA_000972245.3	ASM97224v3	Bacillus endophyticus	1	0
GCA_002024265.1	ASM202426v1	Bacillus flexus	0	0
GCA_001719185.1	ASM171918v1	Bacillus gibsonii	1	0
GCA_900093775.1	EVONIK BGLY	Bacillus glycinifermentans	1	0
GCA_000011145.1	ASM1114v1	Bacillus halodurans C 125	1	1
GCA_002157855.1	ASM215785v1	Bacillus horikoshii	1	1
GCA_000473245.1	ASM47324v1	Bacillus infantis NRRL B 14911	1	1
GCA_002276165.1	ASM227616v1	Bacillus kochii	2	2
GCA_002109385.1	ASM210938v1	Bacillus krulwichiae	3	4
GCA_000706725.1	ASM70672v1	Bacillus lehensis G1	4	5
GCA_000008425.1	ASM842v1	Bacillus licheniformis DSM 13 ATCC 14580	2	1
GCA_000025805.1	ASM2580v1	Bacillus megaterium DSM 319	1	0
GCA_000724485.1	ASM72448v1	Bacillus methanolicus MGA3	0	0
GCA_001645685.2	ASM164568v2	Bacillus muralis	0	0
GCA_000742855.1	ASM74285v1	Bacillus mycoides	1	0
GCA_000294775.2	ASM29477v2	Bacillus oceanisediminis 2691	2	2
GCA_000408885.1	ASM40888v1	Bacillus paralicheniformis ATCC 9945a	1	1
GCA_000005825.2	ASM582v2	Bacillus pseudofirmus OF4	1	1
GCA_000017885.4	ASM1788v4	Bacillus pumilus SAFR 032	0	0
GCA_001895885.1	ASM189588v1	Bacillus safensis	0	0
GCA_001578185.1	ASM157818v1	Bacillus simplex	1	1
GCA_001050115.1	ASM105011v1	Bacillus smithii	0	0
GCA_002202015.1	ASM220201v1	Bacillus sonorensis	0	0
GCA_000242895.3	ASM24289v3	Bacillus sp 1NLA3E	0	0
GCA_000009045.1	ASM904v1	Bacillus subtilis subsp subtilis str 168	1	0
GCA_000008505.1	ASM850v1	Bacillus thuringiensis serovar konkukian str 97 27	1	0
GCA_000496285.1	ASM49628v1	Bacillus toyonensis BCT 7112	1	0
GCA_002113805.1	ASM211380v1	Bacillus vallismortis	0	0
GCA_000015785.1	ASM1578v1	Bacillus velezensis FZB42	0	0
GCA_001889165.1	ASM188916v1	Bacillus weihaiensis	0	0
GCA_000018825.1	ASM1882v1	Bacillus weihenstephanensis KBAB4	1	0
GCA_001857925.1	ASM185792v1	Bacillus xiamenensis	0	0
GCA_002237535.1	ASM223753v1	Bacterioplanes sanyensis	0	0
GCA_000473305.1	ASM47330v1	Bacteroidales bacterium CF	0	0
GCA_002222615.1	ASM222261v1	Bacteroides caccae	0	0
GCA_001688725.2	ASM168872v2	Bacteroides caecimuris	0	0
GCA_001318345.1	ASM131834v1	Bacteroides cellulosilyticus	0	0
GCA_000738045.1	ASM73804v1	Bacteroides dorei	0	0
GCA_000009925.1	ASM992v1	Bacteroides fragilis YCH46	0	0
GCA_000186225.1	ASM18622v1	Bacteroides helcogenes P 36 108	0	0
GCA_001314995.1	ASM131499v1	Bacteroides ovatus	0	0
GCA_000190575.1	ASM19057v1	Bacteroides salanitronis DSM 18170	0	0
GCA_000011065.1	ASM1106v1	Bacteroides thetaiotaomicron VPI 5482	0	0
GCA_000012825.1	ASM1282v1	Bacteroides vulgatus ATCC 8482	0	0
GCA_001602415.1	ASM160241v1	Bacteroidetes bacterium UKL13 3	0	0
GCA_000512915.1	ASM51291v1	Barnesiella viscericola DSM 18177	0	0
GCA_001281405.1	ASM128140v1	Bartonella ancashensis	0	0
GCA_002007485.1	ASM200748v1	Bartonella apis	0	0
GCA_000341355.1	ASM34135v1	Bartonella australis Aust NH1	0	0
GCA_000015445.1	ASM1544v1	Bartonella bacilliformis KC583	0	0
GCA_000253015.1	ASM25301v1	Bartonella clarridgeiae 73	0	0
GCA_000022725.1	ASM2272v1	Bartonella grahamii as4aup	0	0
GCA_000046705.1	ASM4670v1	Bartonella henselae str Houston 1	0	0
GCA_000046685.1	ASM4668v1	Bartonella quintana str Toulouse	0	0
GCA_002022485.1	ASM202248v1	Bartonella sp A1379B	0	0
GCA_000196435.1	ASM19643v1	Bartonella tribocorum CIP 105476	0	0
GCA_000341385.1	ASM34138v1	Bartonella vinsonii subsp berkhoffii str Winnie	0	0
GCA_000743945.1	ASM74394v1	Basilea psittacipulmonis DSM 24701	0	0
GCA_000013185.1	ASM1318v1	Baumannia cicadellinicola str Hc Homalodisca coagulata	0	0
GCA_000196175.1	ASM19617v1	Bdellovibrio bacteriovorus HD100	0	0
GCA_000348725.1	ASM34872v1	Bdellovibrio exovorus JSS	0	0
GCA_001305575.2	ASM130557v2	Beggiatoa leptomitiformis	0	0
GCA_000019845.1	ASM1984v1	Beijerinckia indica subsp indica ATCC 9039	0	0
GCA_000265405.1	ASM26540v1	Belliella baltica DSM 15883	0	0
GCA_001029735.1	ASM102973v1	Berkelbacteria bacterium GW2011 GWE1 39 12	0	0
GCA_000265505.1	ASM26550v1	Bernardetia litoralis DSM 6794	0	0
GCA_001602455.1	ASM160245v1	Betaproteobacteria bacterium UKL13 2	6	3
GCA_000023105.1	ASM2310v1	Beutenbergia cavernae DSM 12333	0	0
GCA_000347595.1	ASM34759v1	Bibersteinia trehalosi USDA ARS USMARC 192	0	0
GCA_001263395.1	ASM126339v1	Bifidobacterium actinocoloniiforme DSM 22766	0	0
GCA_000010425.1	ASM1042v1	Bifidobacterium adolescentis ATCC 15703	0	0
GCA_000966445.2	ASM96644v2	Bifidobacterium angulatum	0	0
GCA_000021425.1	ASM2142v1	Bifidobacterium animalis subsp lactis AD011	0	0
GCA_000304215.1	ASM30421v1	Bifidobacterium asteroides PRL2011	0	0
GCA_000164965.1	ASM16496v1	Bifidobacterium bifidum S17	0	0
GCA_000213865.1	ASM21386v1	Bifidobacterium breve ACS 071 V Sch8b	0	0
GCA_001025195.1	ASM102519v1	Bifidobacterium catenulatum DSM 16992 JCM 1194 LMG 11043	0	0
GCA_000737865.1	ASM73786v1	Bifidobacterium coryneforme	0	0
GCA_000024445.1	ASM2444v1	Bifidobacterium dentium Bd1	0	0
GCA_000706765.1	ASM70676v1	Bifidobacterium indicum LMG 11587 DSM 20214	0	0
GCA_000800455.1	ASM80045v1	Bifidobacterium kashiwanohense PV20 2	0	0
GCA_000007525.1	ASM752v1	Bifidobacterium longum NCC2705	0	0
GCA_001025215.1	ASM102521v1	Bifidobacterium pseudocatenulatum DSM 20438 JCM 1200 LMG 10505	0	0
GCA_000800475.2	ASM80047v2	Bifidobacterium pseudolongum PV8 2	0	0
GCA_001042635.1	ASM104263v1	Bifidobacterium scardovii JCM 12489 DSM 13734	0	0
GCA_000347695.1	ASM34769v1	Bifidobacterium thermophilum RBL67	0	0
GCA_001402875.1	ASM140287v1	Blastochloris viridis	0	0
GCA_000284015.1	ASM28401v1	Blastococcus saxobsidens DD2	6	4
GCA_001713435.1	ASM171343v1	Blastomonas sp RAC04	0	0
GCA_000348805.1	ASM34880v1	Blattabacterium cuenoti BPAA	0	0
GCA_000022605.2	ASM2260v1	Blattabacterium sp Blattella germanica str Bge	0	0
GCA_001689125.2	ASM168912v2	Blautia sp YL58	1	1
GCA_000973505.1	ASM97350v1	Blochmannia endosymbiont of Polyrhachis Hedomyrma turneri	0	0
GCA_000070465.1	ASM7046v1	Bordetella avium 197N	28	3
GCA_001676705.1	ASM167670v1	Bordetella bronchialis	195	5
GCA_000195675.1	ASM19567v1	Bordetella bronchiseptica RB50	182	4
GCA_001676725.1	ASM167672v1	Bordetella flabilis	214	6
GCA_002119665.1	ASM211966v1	Bordetella genomosp 13	139	4
GCA_001078275.1	ASM107827v1	Bordetella hinzii	105	5
GCA_000341465.2	ASM34146v2	Bordetella holmesii F627	56	6
GCA_000195695.1	ASM19569v1	Bordetella parapertussis 12822	142	4
GCA_000193595.3	ASM19359v3	Bordetella pertussis B1917	81	2
GCA_000067205.1	ASM6720v1	Bordetella petrii	107	5
GCA_001698185.1	ASM169818v1	Bordetella pseudohinzii	86	5
GCA_001704295.1	ASM170429v1	Bordetella sp H567	186	8
GCA_900078695.1	H044680328	Bordetella trematum	100	5
GCA_000222835.1	ASM22283v1	Borrelia afzelii PKo	0	0
GCA_001936255.1	ASM193625v1	Borrelia anserina Es	0	0
GCA_000008685.2	ASM868v2	Borrelia burgdorferi B31	0	0
GCA_000019685.1	ASM1968v1	Borrelia duttonii Ly	0	0
GCA_000239475.1	ASM23947v1	Borrelia garinii BgVir	0	0
GCA_000956315.1	ASM95631v1	Borrelia hermsii CC1	0	0
GCA_001936295.1	ASM193629v1	Borrelia mayonii	0	0
GCA_000445425.4	ASM44542v4	Borrelia miyamotoi LB 2001	0	0
GCA_000512145.2	ASM51214v2	Borrelia parkeri HR1	0	0
GCA_000019705.1	ASM1970v1	Borrelia recurrentis A1	0	0
GCA_000012085.2	ASM1208v2	Borrelia turicatae 91E135	0	0
GCA_000196215.1	ASM19621v1	Borreliella bavariensis PBi	0	0
GCA_000222305.1	ASM22230v1	Borreliella bissettii DN127	0	0
GCA_002151465.1	ASM215146v1	Borreliella burgdorferi	0	0
GCA_000808095.1	ASM80809v1	Borreliella chilensis	0	0
GCA_001922545.1	ASM192254v1	Borreliella garinii	0	0
GCA_000739475.1	ASM73947v1	Borreliella valaisiana Tom4006	0	0
GCA_001562255.1	ASM156225v1	Bosea sp PAMC 26642	21	7
GCA_001741865.1	ASM174186v1	Bosea vaviloviae	29	7
GCA_000023405.1	ASM2340v1	Brachybacterium faecium DSM 4810	0	0
GCA_001969445.1	ASM196944v1	Brachybacterium sp P6 10 X1	5	5
GCA_000022105.1	ASM2210v1	Brachyspira hyodysenteriae WA1	1	1
GCA_000223215.1	ASM22321v1	Brachyspira intermedia PWS A	0	0
GCA_000092845.1	ASM9284v1	Brachyspira murdochii DSM 12563	0	0
GCA_000143725.1	ASM14372v1	Brachyspira pilosicoli 95 1000	0	0
GCA_000011365.1	ASM1136v1	Bradyrhizobium diazoefficiens USDA 110	34	7
GCA_001693385.1	ASM169338v1	Bradyrhizobium icense	43	8
GCA_000284375.1	ASM28437v1	Bradyrhizobium japonicum USDA 6	34	6
GCA_000344805.1	ASM34480v1	Bradyrhizobium oligotrophicum S58	11	4
GCA_000015165.1	ASM1516v1	Bradyrhizobium sp BTAi1	7	3
GCA_900184705.1	CAMBI-1	Brevefilum fermentans	0	0
GCA_000010165.1	ASM1016v1	Brevibacillus brevis NBRC 100599	3	3
GCA_002215075.1	ASM221507v1	Brevibacillus formosus	3	3
GCA_000219535.3	ASM21953v3	Brevibacillus laterosporus LMG 15441	0	0
GCA_001606005.1	ASM160600v1	Brevibacterium linens	3	3
GCA_000635915.2	ASM63591v2	Brevundimonas naejangsanensis	0	0
GCA_001310255.1	ASM131025v1	Brevundimonas sp DS20	0	0
GCA_000144605.1	ASM14460v1	Brevundimonas subvibrioides ATCC 15264	0	0
GCA_002208825.1	ASM220882v1	Brevundimonas vesicularis	0	0
GCA_000008145.1	ASM814v1	Brucella abortus bv 1 str 9 941	0	0
GCA_000018525.1	ASM1852v1	Brucella canis ATCC 23365	0	0
GCA_000590795.1	ASM59079v1	Brucella ceti TE10759 12	0	0
GCA_000007125.1	ASM712v1	Brucella melitensis bv 1 str 16M	0	0
GCA_000022745.1	ASM2274v1	Brucella microti CCM 4915	0	0
GCA_000016845.1	ASM1684v1	Brucella ovis ATCC 25840	0	0
GCA_000221005.1	ASM22100v1	Brucella pinnipedialis B2 94	0	0
GCA_001715385.1	ASM171538v1	Brucella sp 2002734562	0	0
GCA_000007505.1	ASM750v1	Brucella suis 1330	0	0
GCA_900000005.1	BVF60	Brucella vulpis	0	0
GCA_000007365.1	ASM736v1	Buchnera aphidicola str Sg Schizaphis graminum	0	0
GCA_000019925.1	ASM1992v1	Burkholderia ambifaria MC40 6	0	0
GCA_000009485.1	ASM948v1	Burkholderia cenocepacia J2315	0	0
GCA_000292915.1	ASM29291v1	Burkholderia cepacia GG4	0	0
GCA_001029145.1	ASM102914v1	Burkholderia contaminans	0	0
GCA_001718315.1	ASM171831v1	Burkholderia diffusa	0	0
GCA_000959505.1	ASM95950v1	Burkholderia dolosa AU0158	0	0
GCA_000194745.1	ASM19474v1	Burkholderia gladioli BSR3	0	0
GCA_000022645.2	ASM2264v1	Burkholderia glumae BGR1	0	0
GCA_000012945.1	ASM1294v1	Burkholderia lata	0	0
GCA_001718795.1	ASM171879v1	Burkholderia latens	0	0
GCA_000011705.1	ASM1170v1	Burkholderia mallei ATCC 23344	0	0
GCA_001718555.1	ASM171855v1	Burkholderia metallica	0	0
GCA_000010545.1	ASM1054v1	Burkholderia multivorans ATCC 17616	0	0
GCA_000755985.1	ASM75598v1	Burkholderia oklahomensis	0	0
GCA_001411805.1	ASM141180v1	Burkholderia plantarii	0	0
GCA_000011545.1	ASM1154v1	Burkholderia pseudomallei K96243	0	0
GCA_001718415.1	ASM171841v1	Burkholderia pseudomultivorans	0	0
GCA_001028665.1	ASM102866v1	Burkholderia pyrrocinia	0	0
GCA_001718535.1	ASM171853v1	Burkholderia seminalis	0	0
GCA_000092885.1	ASM9288v1	Burkholderia sp CCGE1002	1	0
GCA_001742165.1	ASM174216v1	Burkholderia stabilis	0	0
GCA_001718955.1	ASM171895v1	Burkholderia stagnalis	0	0
GCA_001718335.1	ASM171833v1	Burkholderia territorii	0	0
GCA_000012365.1	ASM1236v1	Burkholderia thailandensis E264	0	0
GCA_000959245.1	ASM95924v1	Burkholderia ubonensis MSMB22	0	0
GCA_000016205.1	ASM1620v1	Burkholderia vietnamiensis G4	0	0
GCA_000828975.1	ASM82897v1	Burkholderiales bacterium GJ E10	0	0
GCA_001858005.1	ASM185800v1	Butyrivibrio hungatei	0	0
GCA_000145035.1	ASM14503v1	Butyrivibrio proteoclasticus B316	0	0
GCA_000007085.1	ASM708v1	Caldanaerobacter subterraneus subsp tengcongensis MB4	0	0
GCA_000022325.1	ASM2232v1	Caldicellulosiruptor bescii DSM 6725	0	0
GCA_000166355.1	ASM16635v1	Caldicellulosiruptor hydrothermalis 108	0	0
GCA_000166695.1	ASM16669v1	Caldicellulosiruptor kristjanssonii I77R1B	0	0
GCA_000166775.1	ASM16677v1	Caldicellulosiruptor kronotskyensis 2002	0	0
GCA_000193435.3	ASM19343v3	Caldicellulosiruptor lactoaceticus 6A	0	0
GCA_000145215.1	ASM14521v1	Caldicellulosiruptor obsidiansis OB47	0	0
GCA_000166335.1	ASM16633v1	Caldicellulosiruptor owensensis OL	0	0
GCA_000016545.1	ASM1654v1	Caldicellulosiruptor saccharolyticus DSM 8903	0	0
GCA_000281175.1	ASM28117v1	Caldilinea aerophila DSM 14535 NBRC 104270	0	0
GCA_001548275.1	ASM154827v1	Caldimicrobium thiodismutans	0	0
GCA_000284335.1	ASM28433v1	Caldisericum exile AZM16c01	0	0
GCA_000183405.1	ASM18340v1	Calditerrivibrio nitroreducens DSM 19672	0	0
GCA_001886815.1	ASM188681v1	Caldithrix abyssi DSM 13497	1	1
GCA_000316575.1	ASM31657v1	Calothrix sp PCC 7507	0	0
GCA_002238335.1	ASM223833v1	Campylobacter avium LMG 24591	0	0
GCA_000465235.1	ASM46523v1	Campylobacter coli CVM N29710	0	1
GCA_000017725.2	ASM1772v2	Campylobacter concisus 13826	0	0
GCA_002104335.1	ASM210433v1	Campylobacter cuniculorum DSM 23162 LMG 24588	1	1
GCA_000017465.2	ASM1746v2	Campylobacter curvus 525 92	0	0
GCA_000015085.1	ASM1508v1	Campylobacter fetus subsp fetus 82 40	0	0
GCA_001190745.1	ASM119074v1	Campylobacter gracilis	0	0
GCA_002080395.1	ASM208039v1	Campylobacter helveticus	0	0
GCA_000017585.1	ASM1758v1	Campylobacter hominis ATCC BAA 381	0	0
GCA_001643955.1	ASM164395v1	Campylobacter hyointestinalis subsp hyointestinalis LMG 9260	0	0
GCA_000736415.1	ASM73641v1	Campylobacter iguaniorum	0	0
GCA_000816185.1	ASM81618v1	Campylobacter insulaenigrae NCTC 12927	0	0
GCA_000009085.1	ASM908v1	Campylobacter jejuni subsp jejuni NCTC 11168 ATCC 700819	0	0
GCA_002139935.1	ASM213993v1	Campylobacter lanienae NCTC 13004	0	0
GCA_000019205.1	ASM1920v1	Campylobacter lari RM2100	0	0
GCA_000816785.1	ASM81678v1	Campylobacter peloridis LMG 23910	0	0
GCA_002021925.1	ASM202192v1	Campylobacter pinnipediorum subsp pinnipediorum	0	0
GCA_000816245.1	ASM81624v1	Campylobacter sp RM16704	0	0
GCA_002220735.1	ASM222073v1	Campylobacter sputorum bv faecalis CCUG 20703	0	0
GCA_000816265.1	ASM81626v1	Campylobacter subantarcticus LMG 24374	0	0
GCA_001190755.1	ASM119075v1	Campylobacter ureolyticus RIGS 9880	0	0
GCA_000816345.1	ASM81634v1	Campylobacter volucris LMG 24379	0	0
GCA_000024165.1	ASM2416v1	Candidatus Accumulibacter phosphatis clade IIA str UW 1	1	0
GCA_000020565.1	ASM2056v1	Candidatus Amoebophilus asiaticus 5a2	0	0
GCA_000270205.1	ASM27020v1	Candidatus Arthromitus sp SFB mouse Japan	0	0
GCA_000025125.1	ASM2512v1	Candidatus Atelocyanobacterium thalassa isolate ALOHA	0	0
GCA_000010645.1	ASM1064v1	Candidatus Azobacteroides pseudotrichonymphae genomovar CFP2	0	0
GCA_000513475.1	Bbla	Candidatus Babela massiliensis	0	0
GCA_000754265.1	ASM75426v1	Candidatus Baumannia cicadellinicola	0	0
GCA_001029675.1	ASM102967v1	Candidatus Beckwithbacteria bacterium GW2011 GWC1 49 16	0	0
GCA_000011745.1	ASM1174v1	Candidatus Blochmannia pennsylvanicus str BPEN	0	0
GCA_000743035.1	ASM74303v1	Candidatus Caedibacter acanthamoebae	0	0
GCA_001029775.1	ASM102977v1	Candidatus Campbellbacteria bacterium GW2011 OD1 34 28	0	0
GCA_000010365.1	ASM1036v1	Candidatus Carsonella ruddii PV	0	0
GCA_000146065.1	ASM14606v1	Candidatus Cloacimonas acidaminovorans str Evry	0	0
GCA_000018425.1	ASM1842v1	Candidatus Desulforudis audaxviator MP104C	0	0
GCA_900039485.1	DEMHIR	Candidatus Doolittlea endobia	0	0
GCA_000319385.1	ASM31938v1	Candidatus Endolissoclinum faulkneri L2	0	0
GCA_000953435.1	CEM1.1	Candidatus Evansia muelleri	0	0
GCA_000981545.1	Y1	Candidatus Filomicrobium marinum	4	5
GCA_900048035.1	GEFVIR	Candidatus Gullanella endobia	0	0
GCA_002285855.1	ASM228585v1	Candidatus Hamiltonella defensa Bemisia tabaci	0	0
GCA_000582535.1	ASM58253v1	Candidatus Hepatoplasma crinochetorum Av	0	0
GCA_900044015.1	HETPER1	Candidatus Hoaglandella endobia	0	0
GCA_000021505.1	ASM2150v1	Candidatus Hodgkinia cicadicola Dsem	0	0
GCA_000828515.1	ASM82851v1	Candidatus Ishikawaella capsulata Mpkobe	0	0
GCA_000755705.1	ASM75570v1	Candidatus Izimaplasma sp HR1	0	0
GCA_000319225.1	ASM31922v1	Candidatus Kinetoplastibacterium crithidii ex Angomonas deanei ATCC 30255	0	0
GCA_000014005.1	ASM1400v1	Candidatus Koribacter versatilis Ellin345	0	0
GCA_000023765.2	ASM2376v2	Candidatus Liberibacter asiaticus str psy62	0	0
GCA_001765415.1	ASM176541v1	Candidatus Melainabacteria bacterium MEL A1	0	0
GCA_000091165.1	ASM9116v1	Candidatus Methylomirabilis oxyfera	0	0
GCA_000953015.1	Candidatus Methylopumilus turicensis MMS-10A-171	Candidatus Methylopumilus turicensis	0	0
GCA_000219355.1	ASM21935v1	Candidatus Midichloria mitochondrii IricVA	0	0
GCA_900048045.1	MEPMAR	Candidatus Mikella endobia	0	0
GCA_000219175.1	ASM21917v1	Candidatus Moranella endobia PCIT	0	0
GCA_000281235.1	ASM28123v1	Candidatus Mycoplasma haemolamae str Purdue	0	0
GCA_000442605.1	ASM44260v1	Candidatus Nasuia deltocephalinicola str NAS ALF	0	0
GCA_001458695.1	NiCh1	Candidatus Nitrospira inopinata	0	0
GCA_002117145.1	ASM211714v1	Candidatus Nucleicultrix amoebiphila FS5	0	0
GCA_000478905.1	ASM47890v1	Candidatus Pantoea carbekii	0	0
GCA_000742835.1	ASM74283v1	Candidatus Paracaedibacter acanthamoebae	0	0
GCA_000012345.1	ASM1234v1	Candidatus Pelagibacter ubique HTCC1062	0	1
GCA_001430755.1	ASM143075v1	Candidatus Peribacter riflensis	0	0
GCA_000026205.1	ASM2620v1	Candidatus Phytoplasma mali	0	0
GCA_002287925.1	ASM228792v1	Candidatus Planktophila sp MMS 21 148	0	1
GCA_000292685.1	ASM29268v1	Candidatus Portiera aleyrodidarum BT B HRs	0	0
GCA_000441555.1	ASM44155v1	Candidatus Profftella armatura	0	0
GCA_900066015.1	Cfx-K	Candidatus Promineofilum breve	0	0
GCA_000024465.1	ASM2446v1	Candidatus Puniceispirillum marinum IMCC1322	1	3
GCA_001854225.1	ASM185422v1	Candidatus Rhodoluna planktonica	0	1
GCA_000093065.1	ASM9306v1	Candidatus Riesia pediculicola USDA	0	0
GCA_000015105.1	ASM1510v1	Candidatus Ruthia magnifica str Cm Calyptogena magnifica	0	0
GCA_000503915.1	ASM50391v1	Candidatus Saccharibacteria bacterium RAAC3 TM7 1	0	0
GCA_000392435.1	ASM39243v1	Candidatus Saccharimonas aalborgensis	0	0
GCA_000517405.1	ASM51740v1	Candidatus Sodalis pierantonius str SOPE	0	0
GCA_000014905.1	ASM1490v1	Candidatus Solibacter usitatus Ellin6076	0	0
GCA_000017525.1	ASM1752v1	Candidatus Sulcia muelleri GWSS	0	0
GCA_000477435.1	ASM47743v1	Candidatus Symbiobacter mobilis CR	0	0
GCA_000828815.1	ASM82881v1	Candidatus Tachikawaea gelatinosa	0	0
GCA_001447805.1	ASM144780v1	Candidatus Tenderia electrophaga	0	0
GCA_001281385.1	ASM128138v1	Candidatus Thioglobus singularis PS1	1	1
GCA_002005325.1	ASM200532v1	Candidatus Tokpelaia hoelldoblerii	0	0
GCA_000219195.1	ASM21919v1	Candidatus Tremblaya princeps PCIT	0	0
GCA_000331975.1	ASM33197v1	Candidatus Uzinura diaspidicola str ASNER	0	0
GCA_000010405.1	ASM1040v1	Candidatus Vesicomyosocius okutanii HA	0	0
GCA_000709555.1	ASM70955v1	Candidatus Walczuchella monophlebidarum	0	0
GCA_001029755.1	ASM102975v1	Candidatus Woesebacteria bacterium GW2011 GWF1 31 35	0	0
GCA_001029635.1	ASM102963v1	Candidatus Wolfebacteria bacterium GW2011 GWB1 47 1	0	0
GCA_001318295.1	ASM131829v1	Candidatus Xiphinematobacter sp Idaho Grape	0	0
GCA_000147015.1	ASM14701v1	Candidatus Zinderia insecticola CARI	0	0
GCA_000220625.1	ASM22062v1	Capnocytophaga canimorsus Cc5	0	0
GCA_001553545.1	ASM155354v1	Capnocytophaga haemolytica	0	0
GCA_000023285.1	ASM2328v1	Capnocytophaga ochracea DSM 7271	0	0
GCA_001278825.1	ASM127882v1	Capnocytophaga sp oral taxon 323	0	0
GCA_000012865.1	ASM1286v1	Carboxydothermus hydrogenoformans Z 2901	0	0
GCA_000304455.1	CCh cEper1	Cardinium endosymbiont cEper1 of Encarsia pergandiella	0	0
GCA_000493735.1	ASM49373v1	Carnobacterium inhibens subsp gilichinskyi	0	0
GCA_000317975.2	ASM31797v2	Carnobacterium maltaromaticum LMA28	0	0
GCA_000195575.1	ASM19557v1	Carnobacterium sp 17 4	0	0
GCA_000612685.1	scf7180000000004	Castellaniella defragrans 65Phen	2	3
GCA_000024025.1	ASM2402v1	Catenulispora acidiphila DSM 44928	0	0
GCA_000006905.1	ASM690v1	Caulobacter crescentus CB15	0	0
GCA_001414055.1	ASM141405v1	Caulobacter henricii	0	0
GCA_000092285.1	ASM9228v1	Caulobacter segnis ATCC 21756	0	0
GCA_000019145.1	ASM1914v1	Caulobacter sp K31	0	0
GCA_001679665.1	ASM167966v1	Caulobacteraceae bacterium OTSz A 272	0	0
GCA_000757825.1	ASM75782v1	Cedecea neteri	0	0
GCA_000819565.1	ASM81956v1	Celeribacter indicus	4	4
GCA_001308265.1	ASM130826v1	Celeribacter marinus	0	2
GCA_000212695.1	ASM21269v1	Cellulomonas fimi ATCC 484	0	0
GCA_000092865.1	ASM9286v1	Cellulomonas flavigena DSM 20109	0	0
GCA_000218545.1	ASM21854v1	Cellulomonas gilvus ATCC 13127	0	0
GCA_002240455.1	ASM224045v1	Cellulomonas sp PSBB021	0	0
GCA_000186265.1	ASM18626v1	Cellulophaga algicola DSM 14237	0	0
GCA_000468615.2	ASM46861v2	Cellulophaga baltica 18	0	0
GCA_000190595.1	ASM19059v1	Cellulophaga lytica DSM 7489	0	0
GCA_002162335.1	ASM216233v1	Cellulosimicrobium cellulans	0	0
GCA_002105775.1	ASM210577v1	Cellulosimicrobium sp TH 20	1	1
GCA_000019225.1	ASM1922v1	Cellvibrio japonicus Ueda107	0	0
GCA_002007605.1	ASM200760v1	Cellvibrio sp PSBB023	0	0
GCA_000520015.2	ASM52001v2	Chania multitudinisentens RB 25	0	1
GCA_000014245.1	ASM1424v1	Chelativorans sp BNC1	15	13
GCA_001887265.1	ASM188726v1	Chelatococcus daeguensis	5	6
GCA_001271345.1	ASM127134v1	Chelatococcus sp CO 6	10	11
GCA_000024005.1	ASM2400v1	Chitinophaga pinensis DSM 2588	0	0
GCA_000026025.1	ASM2602v1	Chlamydia abortus S26 3	0	0
GCA_000583875.1	ASM58387v1	Chlamydia avium 10DC88	0	0
GCA_000009945.1	ASM994v1	Chlamydia felis Fe C 56	0	0
GCA_000471025.2	ASM47102v2	Chlamydia gallinacea 08 1274 3	0	0
GCA_000006685.1	ASM668v1	Chlamydia muridarum str Nigg	0	0
GCA_000470765.1	ASM47076v1	Chlamydia pecorum PV3056 3	0	0
GCA_001007025.1	Wien1	Chlamydia pneumoniae	0	0
GCA_000191925.1	ASM19192v1	Chlamydia psittaci 6BC	0	0
GCA_000008725.1	ASM872v1	Chlamydia trachomatis D UW 3 CX	0	0
GCA_000007605.1	ASM760v1	Chlamydophila caviae GPIC	0	0
GCA_000204135.1	ASM20413v1	Chlamydophila pecorum E58	0	0
GCA_000007205.1	ASM720v1	Chlamydophila pneumoniae TW 183	0	0
GCA_000226295.1	ASM22629v1	Chloracidobacterium thermophilum B	0	0
GCA_001747405.1	ASM174740v1	Chlorobaculum limnaeum	0	0
GCA_000020505.1	ASM2050v1	Chlorobaculum parvum NCIB 8327	0	0
GCA_000012585.1	ASM1258v1	Chlorobium chlorochromatii CaD3	0	0
GCA_000020465.1	ASM2046v1	Chlorobium limicola DSM 245	0	0
GCA_000012485.1	ASM1248v1	Chlorobium luteolum DSM 273	0	0
GCA_000015125.1	ASM1512v1	Chlorobium phaeobacteroides DSM 266	0	0
GCA_000016085.1	ASM1608v1	Chlorobium phaeovibrioides DSM 265	0	0
GCA_000006985.1	ASM698v1	Chlorobium tepidum TLS	0	0
GCA_000021945.1	ASM2194v1	Chloroflexus aggregans DSM 9485	1	1
GCA_000018865.1	ASM1886v1	Chloroflexus aurantiacus J 10 fl	1	1
GCA_000022185.1	ASM2218v1	Chloroflexus sp Y 400 fl	1	1
GCA_000020525.1	ASM2052v1	Chloroherpeton thalassium ATCC 35110	0	0
GCA_001189295.1	ASM118929v1	Chondromyces crocatus	0	0
GCA_001855275.1	ASM185527v1	Chromobacterium vaccinii	0	0
GCA_000007705.1	ASM770v1	Chromobacterium violaceum ATCC 12472	0	0
GCA_000055785.1	ASM5578v1	Chromohalobacter salexigens DSM 3043	9	8
GCA_000317125.1	ASM31712v1	Chroococcidiopsis thermalis PCC 7203	0	0
GCA_001021975.1	ASM102197v1	Chryseobacterium gallinarum	0	0
GCA_002285635.1	ASM228563v1	Chryseobacterium piperi	0	0
GCA_000829375.1	ASM82937v1	Chryseobacterium sp StRB126	0	0
GCA_900187185.1	506180	Chryseobacterium taklimakanense	0	0
GCA_000981805.1	ASM98180v1	Citrobacter amalonaticus Y19	0	0
GCA_002073755.1	ASM207375v1	Citrobacter braakii	1	1
GCA_002249995.1	ASM224999v1	Citrobacter farmeri	0	0
GCA_000648515.1	ASM64851v1	Citrobacter freundii CFNIH1	1	1
GCA_000018045.1	ASM1804v1	Citrobacter koseri ATCC BAA 895	1	1
GCA_000027085.1	ASM2708v1	Citrobacter rodentium ICC168	0	1
GCA_001559235.1	ASM155923v1	Citrobacter sp FDAARGOS 156	1	1
GCA_001304795.1	ASM130479v1	Citromicrobium sp JL477	0	0
GCA_000063485.1	ASM6348v1	Clavibacter michiganensis subsp michiganensis NCPPB 382	0	0
GCA_001701045.1	ASM170104v1	Cloacibacillus porcorum	7	5
GCA_000009205.1	ASM920v1	Clostridioides difficile 630	0	0
GCA_001042715.1	ASM104271v1	Clostridium aceticum	1	1
GCA_000008765.1	ASM876v1	Clostridium acetobutylicum ATCC 824	0	0
GCA_002074155.1	ASM207415v1	Clostridium argentinense	0	0
GCA_000484505.1	ASM48450v1	Clostridium autoethanogenum DSM 10061	0	0
GCA_000789395.1	ASM78939v1	Clostridium baratii str Sullivan	0	0
GCA_000016965.1	ASM1696v1	Clostridium beijerinckii NCIMB 8052	0	0
GCA_000577895.1	M2 40	Clostridium bornimense	0	0
GCA_000017025.1	ASM1702v1	Clostridium botulinum A str ATCC 19397	0	0
GCA_001456065.2	ASM145606v2	Clostridium butyricum	0	0
GCA_001038625.1	ASM103862v1	Clostridium carboxidivorans P7	0	0
GCA_000145275.1	ASM14527v1	Clostridium cellulovorans 743B	0	0
GCA_900168365.1	JF4335	Clostridium chauvoei JF4335	0	0
GCA_900187165.1	52121 G02	Clostridium cochlearium	0	0
GCA_001877035.1	ASM187703v1	Clostridium estertheticum subsp estertheticum	0	0
GCA_001854185.1	ASM185418v1	Clostridium formicaceticum	0	0
GCA_002285495.1	ASM228549v1	Clostridium isatidis	0	0
GCA_000010265.1	ASM1026v1	Clostridium kluyveri NBRC 12016	0	0
GCA_000178835.2	ASM17883v2	Clostridium lentocellum DSM 5427	0	0
GCA_000143685.1	ASM14368v1	Clostridium ljungdahlii DSM 13528	0	0
GCA_000014125.1	ASM1412v1	Clostridium novyi NT	0	0
GCA_000389635.1	ASM38963v1	Clostridium pasteurianum BC1	0	0
GCA_000009685.1	ASM968v1	Clostridium perfringens str 13	0	0
GCA_000473995.1	ASM47399v1	Clostridium saccharobutylicum DSM 13864	0	0
GCA_000340885.1	ASM34088v1	Clostridium saccharoperbutylacetonicum N1 4 HMT	0	0
GCA_000968375.1	ASM96837v1	Clostridium scatologenes	0	0
GCA_000244875.1	ASM24487v1	Clostridium sp BNL1100	0	0
GCA_000973705.1	ASM97370v1	Clostridium sporogenes	0	0
GCA_001735765.1	ASM173576v1	Clostridium taeniosporum	0	0
GCA_000007625.1	ASM762v1	Clostridium tetani E88	0	0
GCA_001642655.1	ASM164265v1	Clostridium tyrobutyricum	0	0
GCA_002096055.1	ASM209605v1	Cnuibacter physcomitrellae	0	0
GCA_001720485.1	ASM172048v1	Cobetia marina	5	5
GCA_000786695.1	ASM78669v1	Collimonas arenae	0	0
GCA_000221045.1	ASM22104v1	Collimonas fungivorans Ter331	1	0
GCA_001584185.1	ASM158418v1	Collimonas pratensis	0	0
GCA_000012325.1	ASM1232v1	Colwellia psychrerythraea 34H	0	0
GCA_001444365.1	ASM144436v1	Colwellia sp MT41	0	1
GCA_000828895.1	ASM82889v1	Comamonadaceae bacterium A1	9	3
GCA_002056725.1	ASM205672v1	Comamonas kerstersii	38	5
GCA_002158865.1	ASM215886v1	Comamonas serinivorans	87	1
GCA_000093145.2	ASM9314v2	Comamonas testosteroni CNB 2	100	2
GCA_000025265.1	ASM2526v1	Conexibacter woesei DSM 14684	0	0
GCA_001305615.1	ASM130561v1	Confluentimicrobium sp EMB200 NS6	0	0
GCA_000020945.1	ASM2094v1	Coprothermobacter proteolyticus DSM 5265	0	0
GCA_000025905.1	ASM2590v1	Coraliomargarita akajimensis DSM 45221	0	0
GCA_000255295.1	ASM25529v1	Corallococcus coralloides DSM 2259	0	0
GCA_000814825.1	ASM81482v1	Coriobacteriaceae bacterium 68 1 3	0	0
GCA_000195315.1	ASM19531v1	Coriobacterium glomerans PW2	0	0
GCA_001941425.1	ASM194142v1	Corynebacterium ammoniagenes DSM 20306	1	1
GCA_001941445.1	ASM194144v1	Corynebacterium aquilae DSM 44791	0	0
GCA_000590555.1	ASM59055v1	Corynebacterium argentoratense DSM 44202	0	0
GCA_000732945.1	ASM73294v1	Corynebacterium atypicum	0	0
GCA_000022905.1	ASM2290v1	Corynebacterium aurimucosum ATCC 700975	0	0
GCA_000344785.1	ASM34478v1	Corynebacterium callunae DSM 20147	0	0
GCA_000980815.1	ASM98081v1	Corynebacterium camporealensis	0	0
GCA_000550785.1	ASM55078v1	Corynebacterium casei LMG S 19264	0	1
GCA_001643015.1	ASM164301v1	Corynebacterium crudilactis	3	3
GCA_900187295.1	521910	Corynebacterium cystitidis	1	1
GCA_001277995.1	ASM127799v1	Corynebacterium deserti GIMN1 010	1	1
GCA_000195815.1	ASM19581v1	Corynebacterium diphtheriae NCTC 13129	0	0
GCA_000767055.1	ASM76705v1	Corynebacterium doosanense CAU 212 DSM 45436	0	0
GCA_000011305.1	ASM1130v1	Corynebacterium efficiens YS 314	0	0
GCA_001021025.1	ASM102102v1	Corynebacterium epidermidicanis	0	0
GCA_000525655.1	ASM52565v1	Corynebacterium falsenii DSM 44353	0	0
GCA_001941465.1	ASM194146v1	Corynebacterium flavescens	1	0
GCA_001941485.1	ASM194148v1	Corynebacterium frankenforstense DSM 45800	0	0
GCA_002287505.1	ASM228750v1	Corynebacterium glaucum	1	1
GCA_000010225.1	ASM1022v1	Corynebacterium glutamicum R	1	1
GCA_000626675.1	ASM62667v1	Corynebacterium glyciniphilum AJ 3170	3	3
GCA_000341345.1	ASM34134v1	Corynebacterium halotolerans YIM 70093 DSM 44683	2	2
GCA_000819445.1	ASM81944v1	Corynebacterium humireducens NBRC 106098 DSM 45392	0	0
GCA_000739455.1	ASM73945v1	Corynebacterium imitans	0	0
GCA_000006605.1	ASM660v1	Corynebacterium jeikeium K411	0	0
GCA_000023145.1	ASM2314v1	Corynebacterium kroppenstedtii DSM 44385	0	0
GCA_000980835.1	ASM98083v1	Corynebacterium kutscheri	0	0
GCA_001274895.1	ASM127489v1	Corynebacterium lactis RW2 5	0	0
GCA_000835165.1	ASM83516v1	Corynebacterium marinum DSM 44953	0	0
GCA_000442645.1	ASM44264v1	Corynebacterium maris DSM 45190	0	0
GCA_001020985.1	ASM102098v1	Corynebacterium mustelae	0	0
GCA_001941565.1	ASM194156v1	Corynebacterium phocae	0	0
GCA_000143705.1	ASM14370v1	Corynebacterium pseudotuberculosis FRC41	0	0
GCA_000177535.2	ASM17753v2	Corynebacterium resistens DSM 45100	0	0
GCA_001586215.1	ASM158621v1	Corynebacterium simulans	0	0
GCA_000833575.1	ASM83357v1	Corynebacterium singulare	0	0
GCA_000755185.1	ASM75518v1	Corynebacterium sp ATCC 6931	0	0
GCA_001941505.1	ASM194150v1	Corynebacterium sphenisci DSM 44792	0	0
GCA_001561975.1	ASM156197v1	Corynebacterium stationis	0	0
GCA_002156805.1	ASM215680v1	Corynebacterium striatum	0	0
GCA_000418365.1	ASM41836v1	Corynebacterium terpenotabidum Y 11	0	0
GCA_001021045.1	ASM102104v1	Corynebacterium testudinoris	1	1
GCA_000215645.1	ASM21564v1	Corynebacterium ulcerans 809	0	0
GCA_000069945.1	ASM6994v1	Corynebacterium urealyticum DSM 7109	0	0
GCA_000747315.1	ASM74731v1	Corynebacterium ureicelerivorans	0	0
GCA_001021065.1	ASM102106v1	Corynebacterium uterequi	0	0
GCA_000179395.2	ASM17939v2	Corynebacterium variabile DSM 44702	0	0
GCA_000550805.1	ASM55080v1	Corynebacterium vitaeruminis DSM 20294	0	0
GCA_000007765.2	ASM776v2	Coxiella burnetii RSA 493	0	0
GCA_000815025.1	ASM81502v1	Coxiella endosymbiont of Amblyomma americanum	0	0
GCA_001077715.1	ASM107771v1	Coxiella like endosymbiont	0	0
GCA_000317495.1	ASM31749v1	Crinalium epipsammum PCC 9333	0	0
GCA_000196315.1	ASM19631v1	Croceibacter atlanticus HTCC2559	0	0
GCA_001661675.2	ASM166167v2	Croceicoccus marinus	0	0
GCA_001028705.1	ASM102870v1	Croceicoccus naphthovorans	0	0
GCA_001277255.1	ASM127725v1	Cronobacter condimenti 1330	1	1
GCA_001277235.1	ASM127723v1	Cronobacter dublinensis subsp dublinensis LMG 23823	1	1
GCA_000504545.1	ASM50454v1	Cronobacter malonaticus	1	1
GCA_001277195.1	ASM127719v1	Cronobacter muytjensii ATCC 51329	1	1
GCA_000017665.1	ASM1766v1	Cronobacter sakazakii ATCC BAA 894	1	1
GCA_000027065.2	ASM2706v1	Cronobacter turicensis z3032	1	1
GCA_001277175.1	ASM127717v1	Cronobacter universalis NCTC 9529	1	1
GCA_001679725.1	ASM167972v1	Cryobacterium arcticum	1	1
GCA_002205495.1	ASM220549v1	Cryobacterium sp LW097	0	0
GCA_000023845.1	ASM2384v1	Cryptobacterium curtum DSM 15641	0	0
GCA_000832305.1	ASM83230v1	Cupriavidus basilensis	155	5
GCA_001281465.1	ASM128146v1	Cupriavidus gilardii CR3	98	6
GCA_000196015.1	ASM19601v1	Cupriavidus metallidurans CH34	122	5
GCA_000219215.1	ASM21921v1	Cupriavidus necator N 1	190	3
GCA_001854285.1	ASM185428v1	Cupriavidus sp USMAHM13	130	4
GCA_000772085.1	ASM77208v1	Curtobacterium sp MR MD2014	0	1
GCA_001281065.1	ASM128106v1	Cutibacterium acnes	0	0
GCA_000367205.1	ASM36720v1	Cutibacterium avidum 44067	0	0
GCA_900186975.1	50569 F01	Cutibacterium granulosum	0	0
GCA_000317675.1	ASM31767v1	Cyanobacterium aponinum PCC 10605	0	0
GCA_000317655.1	ASM31765v1	Cyanobacterium stanieri PCC 7202	0	0
GCA_000316515.1	ASM31651v1	Cyanobium gracile PCC 6307	0	0
GCA_900088535.1	ASM90008853v1	Cyanobium sp NIES 981	0	0
GCA_000017845.1	ASM1784v1	Cyanothece sp ATCC 51142	0	0
GCA_001050135.1	ASM105013v1	Cyclobacterium amurskyense	0	0
GCA_000222485.1	ASM22248v1	Cyclobacterium marinum DSM 745	0	0
GCA_000299965.1	ASM29996v1	Cycloclasticus sp P1	0	0
GCA_000442595.1	ASM44259v1	Cycloclasticus zancles 78 ME	0	0
GCA_000014145.1	ASM1414v1	Cytophaga hutchinsonii ATCC 33406	0	0
GCA_000317615.1	ASM31761v1	Dactylococcopsis salina PCC 8305	0	0
GCA_000012425.1	ASM1242v1	Dechloromonas aromatica RCB	0	0
GCA_000236665.1	ASM23666v1	Dechlorosoma suillum PS	0	0
GCA_000010985.1	ASM1098v1	Deferribacter desulfuricans SSM1	0	0
GCA_001620265.1	ASM162026v1	Defluviimonas alba	9	9
GCA_000953715.1	DTL3	Defluviitoga tunisiensis	1	1
GCA_000512895.1	ASM51289v1	Dehalobacter restrictus DSM 9455	0	0
GCA_000305775.1	ASM30577v1	Dehalobacter sp DCA	0	0
GCA_000009025.1	ASM902v1	Dehalococcoides mccartyi CBDB1	0	0
GCA_001010485.1	ASM101048v1	Dehalococcoides sp UCH007	0	0
GCA_001953175.1	ASM195317v1	Dehalogenimonas formicexedens	0	0
GCA_000143165.1	ASM14316v1	Dehalogenimonas lykanthroporepellens BL DC 9	0	0
GCA_001005265.1	ASM100526v1	Dehalogenimonas sp WBC 2	0	0
GCA_001507665.1	ASM150766v1	Deinococcus actinosclerus	1	1
GCA_000020685.1	ASM2068v1	Deinococcus deserti VCD115	4	3
GCA_000196275.1	ASM19627v1	Deinococcus geothermalis DSM 11300	1	1
GCA_000252445.1	ASM25244v1	Deinococcus gobiensis I 0	2	1
GCA_000186385.1	ASM18638v1	Deinococcus maricopensis DSM 21211	0	0
GCA_000317835.1	ASM31783v1	Deinococcus peraridilitoris DSM 19664	2	2
GCA_000190555.1	ASM19055v1	Deinococcus proteolyticus MRP	0	0
GCA_001644565.1	ASM164456v1	Deinococcus puniceus	2	1
GCA_000008565.1	ASM856v1	Deinococcus radiodurans R1	0	0
GCA_001007995.1	ASM100799v1	Deinococcus soli Cha et al 2016	1	1
GCA_000800395.1	ASM80039v1	Deinococcus swuensis	1	1
GCA_000018665.1	ASM1866v1	Delftia acidovorans SPH 1	157	3
GCA_000214395.1	ASM21439v1	Delftia sp Cs1 4	152	3
GCA_001753225.1	ASM175322v1	Delftia tsuruhatensis	145	3
GCA_001643775.1	ASM164377v1	Denitrobacterium detoxificans	0	0
GCA_000025725.1	ASM2572v1	Denitrovibrio acetiphilus DSM 12809	0	0
GCA_001678905.1	ASM167890v1	Dermabacter vaginalis	0	0
GCA_000725405.1	ASM72540v1	Dermacoccus nishinomiyaensis	0	0
GCA_900187045.1	51485 B01	Dermatophilus congolensis	0	0
GCA_000143965.1	ASM14396v1	Desulfarculus baarsii DSM 2075	0	0
GCA_000021905.1	ASM2190v1	Desulfatibacillum alkenivorans AK 01	0	0
GCA_000243155.3	ASM24315v3	Desulfitobacterium dehalogenans ATCC 51507	2	2
GCA_000243135.3	ASM24313v3	Desulfitobacterium dichloroeliminans LMG P 21439	3	3
GCA_000010045.1	ASM1004v1	Desulfitobacterium hafniense Y51	4	5
GCA_000231405.3	ASM23140v3	Desulfitobacterium metallireducens DSM 15288	0	0
GCA_000195295.1	ASM19529v1	Desulfobacca acetoxidans DSM 11109	0	0
GCA_000020365.1	ASM2036v1	Desulfobacterium autotrophicum HRM2	0	0
GCA_000307105.1	ASM30710v1	Desulfobacula toluolica Tol2	0	0
GCA_000186885.1	ASM18688v1	Desulfobulbus propionicus DSM 2032	0	0
GCA_000341395.1	ASM34139v1	Desulfocapsa sulfexigens DSM 10523	0	0
GCA_001854245.1	ASM185424v1	Desulfococcus multivorans	0	0
GCA_000018405.1	ASM1840v1	Desulfococcus oleovorans Hxd3	1	1
GCA_000024325.1	ASM2432v1	Desulfohalobium retbaense DSM 5692	0	0
GCA_000023225.1	ASM2322v1	Desulfomicrobium baculatum DSM 4028	1	1
GCA_001553625.1	ASM155362v1	Desulfomicrobium orale DSM 12838	0	0
GCA_000266945.1	ASM26694v1	Desulfomonile tiedjei DSM 6799	2	2
GCA_000255115.3	ASM25511v3	Desulfosporosinus acidiphilus SJ4	0	0
GCA_000231385.3	ASM23138v3	Desulfosporosinus meridiei DSM 13257	0	0
GCA_000235605.1	ASM23560v1	Desulfosporosinus orientis DSM 765	2	2
GCA_000025945.1	ASM2594v1	Desulfotalea psychrophila LSv54	2	2
GCA_000024205.1	ASM2420v1	Desulfotomaculum acetoxidans DSM 771	0	0
GCA_002005145.1	ASM200514v1	Desulfotomaculum ferrireducens	0	0
GCA_000233715.3	ASM23371v3	Desulfotomaculum gibsoniae DSM 7213	0	0
GCA_000214705.1	ASM21470v1	Desulfotomaculum kuznetsovii DSM 6115	1	1
GCA_000214435.1	ASM21443v1	Desulfotomaculum nigrificans CO 1 SRB	0	0
GCA_000016165.1	ASM1616v1	Desulfotomaculum reducens MI 1	0	0
GCA_000215085.1	ASM21508v1	Desulfotomaculum ruminis DSM 2154	3	2
GCA_000176915.2	ASM17691v2	Desulfovibrio aespoeensis Aspo 2	1	1
GCA_000212675.2	ASM21267v2	Desulfovibrio africanus str Walvis Bay	0	0
GCA_000012665.1	ASM1266v1	Desulfovibrio alaskensis G20	0	0
GCA_000022125.1	ASM2212v1	Desulfovibrio desulfuricans subsp desulfuricans str ATCC 27774	1	1
GCA_001553605.1	ASM155360v1	Desulfovibrio fairfieldensis	9	9
GCA_001563225.1	ASM156322v1	Desulfovibrio indicus	0	0
GCA_000010665.1	ASM1066v1	Desulfovibrio magneticus RS 1	0	0
GCA_900116045.1	DESPIGER	Desulfovibrio piger	3	3
GCA_000023445.1	ASM2344v1	Desulfovibrio salexigens DSM 2638	0	0
GCA_000015485.1	ASM1548v1	Desulfovibrio vulgaris DP4	0	0
GCA_000517565.1	ASM51756v1	Desulfurella acetivorans A63	0	0
GCA_000177635.2	ASM17763v2	Desulfurispirillum indicum S5	0	0
GCA_000092205.1	ASM9220v1	Desulfurivibrio alkaliphilus AHT 2	0	0
GCA_000191045.1	ASM19104v1	Desulfurobacterium thermolithotrophum DSM 11699	0	0
GCA_001278055.1	ASM127805v1	Desulfuromonas soudanensis	0	0
GCA_001611275.1	ASM161127v1	Desulfuromonas sp DDH964	0	0
GCA_001185205.1	ASM118520v1	Devosia sp H5989	2	2
GCA_001717505.1	ASM171750v1	Dialister pneumosintes	0	0
GCA_002214645.1	ASM221464v1	Diaphorobacter polyhydroxybutyrativorans	47	2
GCA_000015345.1	ASM1534v1	Dichelobacter nodosus VCS1703A	0	0
GCA_000023565.1	ASM2356v1	Dickeya chrysanthemi Ech1591	1	1
GCA_000147055.1	ASM14705v1	Dickeya dadantii 3937	3	1
GCA_000023545.1	ASM2354v1	Dickeya paradisiaca Ech703	0	1
GCA_000758345.1	ASM75834v1	Dickeya solani	2	1
GCA_000025065.1	ASM2506v1	Dickeya zeae Ech586	0	1
GCA_000020965.1	ASM2096v1	Dictyoglomus thermophilum H 6 12	1	1
GCA_000021645.1	ASM2164v1	Dictyoglomus turgidum DSM 6724	1	1
GCA_001659785.1	ASM165978v1	Dietzia timorensis	0	0
GCA_000018145.1	ASM1814v1	Dinoroseobacter shibae DFL 12 DSM 16493	6	7
GCA_001632775.1	ASM163277v1	Dokdonella koreensis DS 123	0	0
GCA_001653755.1	ASM165375v1	Dokdonia donghaensis DSW 1	0	0
GCA_000152925.3	ASM15292v3	Dokdonia sp MED134	0	0
GCA_000626635.1	ASM62663v1	Draconibacterium orientale	0	0
GCA_000023125.1	ASM2312v1	Dyadobacter fermentans DSM 18053	0	0
GCA_000725385.1	ASM72538v1	Dyella japonica A8	0	0
GCA_000632805.1	ASM63280v1	Dyella jiangningensis	0	0
GCA_001641285.1	ASM164128v1	Dyella thiooxydans	0	0
GCA_000325705.1	ASM32570v1	Echinicola vietnamensis DSM 17526	0	0
GCA_001632845.1	ASM163284v1	Ectothiorhodospira sp BSL 9	0	0
GCA_000264765.2	ASM26476v2	Edwardsiella anguillarum ET080813	0	0
GCA_001761405.1	ASM176140v1	Edwardsiella hoshinae	0	0
GCA_000022885.2	ASM2288v2	Edwardsiella ictaluri 93 146	0	0
GCA_000348565.1	ASM34856v1	Edwardsiella piscicida C07 087	0	0
GCA_000800725.2	ASM80072v2	Edwardsiella sp EA181011	0	0
GCA_000020865.1	ASM2086v1	Edwardsiella tarda EIB202	0	0
GCA_000024265.1	ASM2426v1	Eggerthella lenta DSM 2243	0	0
GCA_000270285.1	ASM27028v1	Eggerthella sp YY7918	0	0
GCA_000012565.1	ASM1256v1	Ehrlichia canis str Jake	0	0
GCA_000013145.1	ASM1314v1	Ehrlichia chaffeensis str Arkansas	0	0
GCA_000508225.1	ASM50822v1	Ehrlichia muris AS145	0	0
GCA_000026005.1	ASM2600v1	Ehrlichia ruminantium str Welgevonden	0	0
GCA_000632845.1	ASM63284v1	Ehrlichia sp HF	0	0
GCA_900187105.1	50618 F01	Eikenella corrodens	0	0
GCA_000495935.2	ASM49593v2	Elizabethkingia anophelis NUHP1	0	0
GCA_002022045.1	ASM202204v1	Elizabethkingia endophytica	0	0
GCA_002022125.1	ASM202212v1	Elizabethkingia genomosp 4	0	0
GCA_002022105.1	ASM202210v1	Elizabethkingia meningoseptica	0	0
GCA_000955665.1	ASM95566v1	Elizabethkingia miricola	0	0
GCA_000020145.1	ASM2014v1	Elusimicrobium minutum Pei191	0	0
GCA_000263195.1	ASM26319v1	Emticicia oligotrophica DSM 17448	0	0
GCA_001027545.1	ASM102754v1	Endomicrobium proavitum	0	0
GCA_000697965.2	ASM69796v2	Ensifer adhaerens	6	5
GCA_002288525.1	ASM228852v1	Ensifer sojae CCBAU 05684	6	9
GCA_000224675.1	ASM22467v1	Enterobacter asburiae LF7a	0	0
GCA_000025565.1	ASM2556v1	Enterobacter cloacae subsp cloacae ATCC 13047	1	1
GCA_000807405.4	ASM80740v4	Enterobacter hormaechei subsp oharae	1	1
GCA_001729765.1	ASM172976v1	Enterobacter kobei	0	1
GCA_000164865.1	ASM16486v1	Enterobacter lignolyticus SCF1	0	1
GCA_001750725.1	ASM175072v1	Enterobacter ludwigii	0	1
GCA_000016325.1	ASM1632v1	Enterobacter sp 638	0	0
GCA_001729785.1	ASM172978v1	Enterobacter xiangfangensis	1	1
GCA_000330845.1	ASM33084v1	Enterobacteriaceae bacterium strain FGI 57	0	0
GCA_000157355.2	ASM15735v2	Enterococcus casseliflavus EC20	0	0
GCA_001267395.1	ASM126739v1	Enterococcus durans	0	0
GCA_000007785.1	ASM778v1	Enterococcus faecalis V583	0	0
GCA_000174395.2	ASM17439v2	Enterococcus faecium DO	0	0
GCA_001558875.1	ASM155887v1	Enterococcus gallinarum	0	0
GCA_000271405.2	ASM27140v2	Enterococcus hirae ATCC 9790	0	0
GCA_000504125.1	ASM50412v1	Enterococcus mundtii QU 25	0	0
GCA_001465115.1	ASM146511v1	Enterococcus silesiacus	0	0
GCA_000027205.1	ASM2720v1	Erwinia amylovora ATCC 49946	0	0
GCA_000196615.1	ASM19661v1	Erwinia billingiae Eb661	0	0
GCA_001517405.1	EM595	Erwinia gerundensis	1	1
GCA_000027265.1	ASM2726v1	Erwinia pyrifoliae Ep1 96	0	0
GCA_000165815.1	ASM16581v1	Erwinia sp Ejp617	0	0
GCA_000026185.1	ASM2618v1	Erwinia tasmaniensis Et1 99	0	0
GCA_001545095.1	ASM154509v1	Erysipelothrix larvae	0	0
GCA_000270085.1	ASM27008v1	Erysipelothrix rhusiopathiae str Fujisawa	0	0
GCA_001688965.2	ASM168896v2	Erysipelotrichaceae bacterium I46	0	0
GCA_001077815.2	ASM107781v2	Erythrobacter atlanticus	0	0
GCA_002237615.1	ASM223761v1	Erythrobacter flavus	0	0
GCA_001886695.1	ASM188669v1	Erythrobacter gangjinensis	0	0
GCA_000013005.1	ASM1300v1	Erythrobacter litoralis HTCC2594	0	0
GCA_000512125.1	ASM51212v1	Escherichia albertii KF1	0	0
GCA_000005845.2	ASM584v2	Escherichia coli str K 12 substr MG1655	0	0
GCA_000026225.1	ASM2622v1	Escherichia fergusonii ATCC 35469	3	3
GCA_000178115.2	ASM17811v2	Ethanoligenens harbinense YUAN 3	0	0
GCA_000152245.2	ASM15224v2	Eubacterium limosum KIST612	0	0
GCA_001189495.1	ASM118949v1	Eubacterium sulci ATCC 35585	0	0
GCA_000299435.1	ASM29943v1	Exiguobacterium antarcticum B7	0	0
GCA_000019905.1	ASM1990v1	Exiguobacterium sibiricum 255 15	0	0
GCA_000023045.1	ASM2304v1	Exiguobacterium sp AT1b	0	0
GCA_001564455.1	ASM156445v1	Faecalibaculum rodentium	0	0
GCA_000953535.1	E5B	Fermentimonas caenicola	0	0
GCA_000148645.1	ASM14864v1	Ferrimonas balearica DSM 9799	0	0
GCA_000767275.3	ASM76727v3	Fervidobacterium islandicum	1	1
GCA_000017545.1	ASM1754v1	Fervidobacterium nodosum Rt17 B1	0	0
GCA_000235405.3	ASM23540v3	Fervidobacterium pennivorans DSM 9078	1	1
GCA_002108455.1	ASM210845v1	Fibrella sp ES10 3 2 2	0	0
GCA_000024665.1	ASM2466v1	Fibrobacter succinogenes subsp succinogenes S85	0	0
GCA_001642935.2	ASM164293v2	Fictibacillus arsenicus	1	1
GCA_001629705.2	ASM162970v2	Fictibacillus phosphorivorans	1	1
GCA_000163895.2	ASM16389v2	Filifactor alocis ATCC 35896	0	0
GCA_000724625.1	ASM72462v1	Fimbriimonas ginsengisoli Gsoil 348	0	0
GCA_000010185.1	ASM1018v1	Finegoldia magna ATCC 29328	0	0
GCA_001548455.1	ASM154845v1	Fischerella sp NIES 3754	0	0
GCA_001682195.1	ASM168219v1	Flammeovirga sp MY04	0	0
GCA_000597885.1	ASM59788v1	Flammeovirgaceae bacterium 311	0	0
GCA_001644645.1	ASM164464v1	Flavisolibacter sp LCS9	0	0
GCA_000023725.1	ASM2372v1	Flavobacteriaceae bacterium 3519 10	0	0
GCA_000253275.1	ASM25327v1	Flavobacterium branchiophilum FL 15	0	0
GCA_000240075.2	ASM24007v2	Flavobacterium columnare ATCC 49512	0	0
GCA_001857965.1	ASM185796v1	Flavobacterium communis	0	0
GCA_001761465.1	ASM176146v1	Flavobacterium gilvum	0	0
GCA_000455605.1	GPTSA100-9	Flavobacterium indicum GPTSA100 9 DSM 17447	0	0
GCA_000016645.1	ASM1664v1	Flavobacterium johnsoniae UW101	0	0
GCA_000064305.2	ASM6430v2	Flavobacterium psychrophilum JIP02 86	0	0
GCA_001688625.2	ASM168862v2	Flavonifractor plautii	2	3
GCA_000218625.1	ASM21862v1	Flexistipes sinusarabici DSM 4947	1	1
GCA_002243285.1	ASM224328v1	Fluviicola sp RIFCSPHIGHO2 02 FULL 43 260	0	0
GCA_000194605.1	ASM19460v1	Fluviicola taffensis DSM 16823	0	0
GCA_001735715.1	ASM173571v1	Formosa sp Hel3 A1 48	0	0
GCA_000195535.1	ASM19553v1	Francisella cf novicida Fx1	0	0
GCA_002211785.1	ASM221178v1	Francisella halioticida	0	0
GCA_001885235.1	ASM188523v1	Francisella hispaniensis FSC454	0	0
GCA_000262205.1	ASM26220v1	Francisella noatunensis subsp orientalis str Toba 04	0	0
GCA_001275365.1	ASM127536v1	Francisella persica ATCC VR 331	0	0
GCA_000019285.1	ASM1928v1	Francisella philomiragia subsp philomiragia ATCC 25017	0	0
GCA_000219045.1	ASM21904v1	Francisella sp TX077308	0	0
GCA_000008985.1	ASM898v1	Francisella tularensis subsp tularensis SCHU S4	0	0
GCA_000058485.1	ASM5848v1	Frankia alni ACN14a	0	0
GCA_000013345.1	ASM1334v1	Frankia casuarinae	0	0
GCA_000166135.1	ASM16613v1	Frankia inefficax	0	0
GCA_000018005.1	ASM1800v1	Frankia sp EAN1pec	0	0
GCA_000177615.2	ASM17761v2	Frankia symbiont of Datisca glomerata	0	0
GCA_000242255.3	ASM24225v3	Frateuria aurantia DSM 6220	0	0
GCA_000807275.1	ASM80727v1	Frischella perrara	0	0
GCA_001577365.1	ASM157736v1	Frondihabitans sp PAMC 28766	0	0
GCA_001983935.1	ASM198393v1	Fuerstia marisgermanicae	0	0
GCA_001455085.1	ASM145508v1	Fusobacterium hwasookii ChDC F206	1	1
GCA_000007325.1	ASM732v1	Fusobacterium nucleatum subsp nucleatum ATCC 25586	1	1
GCA_000209675.1	ASM20967v1	Gallibacterium anatis UMN179	1	1
GCA_000145255.1	ASM14525v1	Gallionella capsiferriformans ES 2	0	0
GCA_000025205.1	ASM2520v1	Gardnerella vaginalis 409 05	0	0
GCA_000317045.1	ASM31704v1	Geitlerinema sp PCC 7407	0	0
GCA_001553915.1	ASM155391v1	Gemella sp oral taxon 928	0	0
GCA_001548095.1	Gm3709 assembly 1.0	Geminocystis sp NIES 3708	0	0
GCA_001610855.1	ASM161085v1	Gemmata sp SH PL17	0	0
GCA_000010305.1	ASM1030v1	Gemmatimonas aurantiaca T 27	0	0
GCA_000695095.2	ASM69509v2	Gemmatimonas phototrophica	0	0
GCA_000522985.1	ASM52298v1	Gemmatirosa kalamazoonesis	0	0
GCA_000827125.1	ASM82712v1	Geoalkalibacter subterraneus	0	0
GCA_000445995.2	ASM44599v2	Geobacillus genomosp 3	1	1
GCA_000009785.1	ASM978v1	Geobacillus kaustophilus HTA426	0	0
GCA_002243605.1	ASM224360v1	Geobacillus lituanicus	2	2
GCA_000023385.1	ASM2338v1	Geobacillus sp WCH70	0	0
GCA_001274575.1	ASM127457v1	Geobacillus stearothermophilus 10	0	0
GCA_001618685.1	ASM161868v1	Geobacillus subterraneus	1	1
GCA_002243665.1	ASM224366v1	Geobacillus thermocatenulatus	1	1
GCA_000015745.1	ASM1574v1	Geobacillus thermodenitrificans NG80 2	1	1
GCA_000236605.1	ASM23660v1	Geobacillus thermoleovorans CCB US3 UF5	1	1
GCA_001628815.1	ASM162881v1	Geobacter anodireducens	0	0
GCA_000020725.1	ASM2072v1	Geobacter bemidjiensis Bem	0	0
GCA_000022265.1	ASM2226v1	Geobacter daltonii FRC 32	0	0
GCA_000020385.1	ASM2038v1	Geobacter lovleyi SZ	0	0
GCA_000012925.1	ASM1292v1	Geobacter metallireducens GS 15	0	0
GCA_000817955.1	ASM81795v1	Geobacter pickeringii	0	0
GCA_000023645.1	ASM2364v1	Geobacter sp M21	0	0
GCA_000007985.2	ASM798v2	Geobacter sulfurreducens PCA	0	0
GCA_000016745.1	ASM1674v1	Geobacter uraniireducens Rf4	0	0
GCA_000025345.1	ASM2534v1	Geodermatophilus obscurus DSM 43160	6	4
GCA_001750685.1	ASM175068v1	Geosporobacter ferrireducens	9	8
GCA_000599985.1	ASM59998v1	Gilliamella apicola	0	0
GCA_000226565.1	ASM22656v1	Glaciecola nitratireducens FR1064	0	0
GCA_000212335.1	ASM21233v1	Glaciecola sp 4H 3 7YE 5	0	0
GCA_000484535.1	ASM48453v1	Gloeobacter kilaueensis JS1	0	0
GCA_000011385.1	ASM1138v1	Gloeobacter violaceus PCC 7421	0	0
GCA_000317555.1	ASM31755v1	Gloeocapsa sp PCC 7428	0	0
GCA_000021325.1	ASM2132v1	Gluconacetobacter diazotrophicus PA1 5	0	0
GCA_002005485.1	ASM200548v1	Gluconobacter albidus	0	0
GCA_000011685.1	ASM1168v1	Gluconobacter oxydans 621H	0	0
GCA_000197735.1	ASM19773v1	Glutamicibacter arilaitensis Re117	1	1
GCA_000024785.1	ASM2478v1	Gordonia bronchialis DSM 43247	0	0
GCA_000247715.1	ASM24771v1	Gordonia polyisoprenivorans VH2	0	0
GCA_000143885.2	ASM14388v2	Gordonia sp KTR9	1	1
GCA_001698225.1	ASM169822v1	Gordonia terrae	1	1
GCA_001951155.1	ASM195115v1	Gramella flava JLT2011	0	0
GCA_000060345.1	ASM6034v1	Gramella forsetii KT0803	0	0
GCA_001889005.1	ASM188900v1	Gramella sp LPB0144	0	0
GCA_000014285.1	ASM1428v1	Granulibacter bethesdensis CGDNIH1	0	0
GCA_000178955.2	ASM17895v2	Granulicella mallensis MP5ACTX8	0	0
GCA_000178975.2	ASM17897v2	Granulicella tundricola MP5ACTX9	0	0
GCA_002215215.1	ASM221521v1	Granulosicoccus antarcticus IMCC3135	13	13
GCA_001558255.1	ASM155825v1	Grimontia hollisae	0	1
GCA_000940805.1	ASM94080v1	Gynuella sunshinyii YC6258	2	5
GCA_001611975.1	ASM161197v1	Haematospirillum jordaniae	0	0
GCA_000007945.1	ASM794v1	Haemophilus ducreyi 35000HP	0	0
GCA_000012185.1	ASM1218v1	Haemophilus influenzae 86 028NP	0	0
GCA_000210895.1	ASM21089v1	Haemophilus parainfluenzae T3T1	0	0
GCA_000021885.1	ASM2188v1	Haemophilus parasuis SH0165	0	0
GCA_900186995.1	50465 A02	Haemophilus pittmaniae	0	0
GCA_000011785.1	ASM1178v1	Haemophilus somnus 129PT	0	0
GCA_000597785.2	ASM59778v2	Hafnia alvei FB1	0	0
GCA_000012985.1	ASM1298v1	Hahella chejuensis KCTC 2396	2	1
GCA_000166415.1	ASM16641v1	Halanaerobium hydrogeniformans	0	0
GCA_000165465.1	ASM16546v1	Halanaerobium praevalens DSM 2228	1	1
GCA_000024805.1	ASM2480v1	Haliangium ochraceum DSM 14365	0	0
GCA_001983995.1	ASM198399v1	Halioglobus japonicus	0	0
GCA_000212735.1	ASM21273v1	Haliscomenobacter hydrossis DSM 1100	0	0
GCA_000284515.1	ASM28451v1	Halobacillus halophilus DSM 2266	0	0
GCA_002097535.1	ASM209753v1	Halobacillus mangrovi	2	2
GCA_000210915.2	ASM21091v2	Halobacteriovorax marinus SJ	0	0
GCA_000328625.1	ASM32862v1	Halobacteroides halobius DSM 5150	0	0
GCA_000812665.2	ASM81266v2	Halocynthiibacter arcticus	4	5
GCA_002075285.2	ASM207528v2	Halomicronema hongdechloris C2206	0	0
GCA_001886615.1	ASM188661v1	Halomonas aestuarii	0	2
GCA_000696485.1	ASM69648v1	Halomonas campaniensis	1	1
GCA_001545155.1	ASM154515v1	Halomonas chromatireducens	8	8
GCA_000196875.1	ASM19687v1	Halomonas elongata DSM 2581	4	6
GCA_001431725.1	ASM143172v1	Halomonas huangheensis	14	17
GCA_000734975.2	ASM73497v2	Halomonas sp KO116	7	6
GCA_000015585.1	ASM1558v1	Halorhodospira halophila SL1	0	0
GCA_001648175.1	ASM164817v1	Halotalea alkalilenta	4	5
GCA_000317635.1	ASM31763v1	Halothece sp PCC 7418	0	0
GCA_000020485.1	ASM2048v1	Halothermothrix orenii H 168	0	0
GCA_000024765.1	ASM2476v1	Halothiobacillus neapolitanus c2	0	0
GCA_001663815.1	ASM166381v1	Halothiobacillus sp LS2	0	0
GCA_000009305.1	ASM930v1	Helicobacter acinonychis str Sheeba	0	0
GCA_001999985.1	ASM199998v1	Helicobacter bilis	0	0
GCA_000259255.1	ASM25925v1	Helicobacter cetorum MIT 00 7128	0	0
GCA_000284635.1	ASM28463v1	Helicobacter cinaedi PAGU611	0	0
GCA_000200595.1	ASM20059v1	Helicobacter felis ATCC 49179	0	0
GCA_000007905.1	ASM790v1	Helicobacter hepaticus ATCC 51449	0	0
GCA_000091985.1	ASM9198v1	Helicobacter mustelae 12198	1	1
GCA_000008525.1	ASM852v1	Helicobacter pylori 26695	0	0
GCA_001693335.1	ASM169333v1	Helicobacter sp MIT 01 6242	0	0
GCA_001460635.1	htyphlonius mit97-6810	Helicobacter typhlonius	0	0
GCA_000019165.1	ASM1916v1	Heliobacterium modesticaldum Ice1	0	0
GCA_001267925.1	ASM126792v1	Herbaspirillum hiltneri N3	3	1
GCA_001483945.1	ASM148394v1	Herbaspirillum rubrisubalbicans M1	1	0
GCA_000143225.1	ASM14322v1	Herbaspirillum seropedicae SmR1	2	1
GCA_002257565.1	ASM225756v1	Herbaspirillum sp meg3	1	1
GCA_900070325.1	SD1D	Herbinix luporum	0	0
GCA_000026125.1	ASM2612v1	Herminiimonas arsenicoxydans	5	3
GCA_000018565.1	ASM1856v1	Herpetosiphon aurantiacus DSM 785	0	0
GCA_000194135.1	ASM19413v1	Hippea maritima DSM 10411	0	0
GCA_000023785.1	ASM2378v1	Hirschia baltica ATCC 49814	0	1
GCA_002162175.1	ASM216217v1	Histophilus somni	0	0
GCA_001011155.1	ASM101115v1	Hoeflea sp IMCC20628	1	4
GCA_000214175.1	ASM21417v1	Hoyosella subflava DQS3 9A1	2	1
GCA_000010785.1	ASM1078v1	Hydrogenobacter thermophilus TK 6	0	0
GCA_000020785.1	ASM2078v1	Hydrogenobaculum sp Y04AAS1	0	0
GCA_000263795.2	Hint PBC	Hydrogenophaga sp PBC	64	4
GCA_001507645.1	ASM150764v1	Hymenobacter sedentarius	0	0
GCA_000737515.1	ASM73751v1	Hymenobacter sp APR13	0	0
GCA_000576555.1	ASM57655v1	Hymenobacter swuensis DY53	0	0
GCA_000143145.1	ASM14314v1	Hyphomicrobium denitrificans ATCC 51888	0	0
GCA_000503895.1	ASM50389v1	Hyphomicrobium nitrativorans NL23	0	0
GCA_000253295.1	ASM25329v1	Hyphomicrobium sp MC1	0	0
GCA_001602435.1	ASM160243v1	Hyphomonadaceae bacterium UKL13 1	0	1
GCA_000013025.1	ASM1302v1	Hyphomonas neptunium ATCC 15444	0	0
GCA_000008465.1	ASM846v1	Idiomarina loihiensis L2TR	0	0
GCA_002211765.1	ASM221176v1	Idiomarina piscisalsi	0	0
GCA_000258405.1	ASM25840v1	Ignavibacterium album JCM 16511	0	0
GCA_000348785.1	ASM34878v1	Ilumatobacter coccineus YM16 304	0	0
GCA_000165505.1	ASM16550v1	Ilyobacter polytropus DSM 2926	4	4
GCA_001697225.1	ASM169722v1	Immundisolibacter cernigliae	0	0
GCA_001454945.1	ASM145494v1	Intestinimonas butyriciproducens	3	3
GCA_000184685.1	ASM18468v1	Intrasporangium calvum DSM 43043	1	1
GCA_001636295.1	ASM163629v1	Isoptericola dokdonensis DS 3	1	1
GCA_000215105.1	ASM21510v1	Isoptericola variabilis 225	0	0
GCA_000186345.1	ASM18634v1	Isosphaera pallida ATCC 43644	0	0
GCA_001889125.1	ASM188912v1	Janibacter indicus	0	0
GCA_000013565.1	ASM1356v1	Jannaschia sp CCS1	3	6
GCA_000723165.1	JAG1	Janthinobacterium agaricidamnosum NBRC 102515 DSM 9628	0	0
GCA_000013625.1	ASM1362v1	Janthinobacterium sp Marseille	10	6
GCA_001808185.1	ASM180818v1	Jeongeupia sp USM3	0	0
GCA_002005405.1	ASM200540v1	Jeotgalibaca dankookensis	0	0
GCA_001975685.1	ASM197568v1	Jeotgalibaca sp PTS2502	0	0
GCA_000818095.1	ASM81809v1	Jeotgalibacillus malaysiensis	1	1
GCA_000024065.1	ASM2406v1	Jonesia denitrificans DSM 20603	0	0
GCA_000981765.1	ASM98176v1	Kangiella geojedonensis	0	0
GCA_000024085.1	ASM2408v1	Kangiella koreensis DSM 16069	0	0
GCA_001708405.1	ASM170840v1	Kangiella sediminilitoris	0	0
GCA_002117445.1	ASM211744v1	Ketogulonicigenium robustum	1	2
GCA_000164885.1	ASM16488v1	Ketogulonicigenium vulgare Y25	4	4
GCA_001302585.1	ASM130258v1	Kibdelosporangium phytohabitans	1	1
GCA_000017305.1	ASM1730v1	Kineococcus radiotolerans SRS30216 ATCC BAA 149	1	1
GCA_001458475.1	KKKWG1	Kingella kingae	0	0
GCA_001017655.1	ASM101765v1	Kiritimatiella glycovorans	1	1
GCA_002082585.1	ASM208258v1	Kitasatospora albolonga	0	0
GCA_002082605.1	ASM208260v1	Kitasatospora aureofaciens	0	0
GCA_000269985.1	ASM26998v1	Kitasatospora setae KM 6054	0	0
GCA_000215745.1	ASM21574v1	Klebsiella aerogenes KCTC 2190	0	1
GCA_000240325.1	ASM24032v1	Klebsiella michiganensis KCTC 1686	0	1
GCA_000714655.1	ASM71465v1	Klebsiella oxytoca KONIH1	0	1
GCA_000009885.1	ASM988v1	Klebsiella pneumoniae subsp pneumoniae NTUH K2044	0	0
GCA_001596075.2	ASM159607v2	Klebsiella quasipneumoniae	1	1
GCA_001753185.1	ASM175318v1	Klebsiella sp LTGPAF 6F	0	1
GCA_000025465.1	ASM2546v1	Klebsiella variicola At 22	0	0
GCA_002211745.1	ASM221174v1	Kluyvera georgiana	0	0
GCA_001022135.1	ASM102213v1	Kluyvera intermedia	0	0
GCA_001482365.1	ASM148236v1	Kocuria flava	2	2
GCA_001275345.1	ASM127534v1	Kocuria palustris	0	2
GCA_000010285.1	ASM1028v1	Kocuria rhizophila DC2201	0	0
GCA_002173515.1	ASM217351v1	Komagataeibacter europaeus	0	0
GCA_000182745.1	ASM18274v1	Komagataeibacter medellinensis NBRC 3288	0	0
GCA_002009295.1	ASM200929v1	Komagataeibacter nataicola	0	0
GCA_000550765.1	ASM55076v1	Komagataeibacter xylinus E25	0	0
GCA_001975225.1	ASM197522v1	Kosakonia cowanii	0	0
GCA_001658025.1	ASM165802v1	Kosakonia oryzae	0	0
GCA_000280495.2	ASM28049v2	Kosakonia radicincitans DSM 16656	0	0
GCA_000300455.4	ASM30045v4	Kosakonia sacchari SP1	0	0
GCA_000023325.1	ASM2332v1	Kosmotoga olearia TBF 19 5 1	0	0
GCA_001027025.1	ASM102702v1	Kosmotoga pacifica	1	1
GCA_001787335.1	ASM178733v1	Kozakia baliensis	0	0
GCA_000024345.1	ASM2434v1	Kribbella flavida DSM 17836	1	1
GCA_001534765.1	ASM153476v1	Kurthia sp 11kri321	0	0
GCA_002155145.1	ASM215514v1	Kushneria konosiri	9	9
GCA_002157205.1	ASM215720v1	Kushneria marisflavi	9	9
GCA_000525635.1	ASM52563v1	Kutzneria albida DSM 43870	1	0
GCA_000092905.1	ASM9290v1	Kyrpidia tusciae DSM 2912	0	0
GCA_000023925.1	ASM2392v1	Kytococcus sedentarius DSM 20547	0	0
GCA_001263205.1	ASM126320v1	Labilithrix luteola	0	0
GCA_001999245.1	ASM199924v1	Labrenzia aggregata	4	5
GCA_001579905.1	ASM157990v1	Labrenzia sp CP4	5	6
GCA_000018685.1	ASM1868v1	Lachnoclostridium phytofermentans ISDg	1	1
GCA_001688665.2	ASM168866v2	Lachnoclostridium sp YL32	5	8
GCA_001466725.1	ASM146672v1	Lacimicrobium alkaliphilum	0	0
GCA_000211855.3	ASM21185v3	Lacinutrix sp 5H 3 7 4	0	0
GCA_001971745.1	ASM197174v1	Lacinutrix venerupis	0	0
GCA_001042405.1	ASM104240v1	Lactobacillus acetotolerans	0	0
GCA_900116935.1	Chromosome	Lactobacillus acidipiscis	0	0
GCA_000011985.1	ASM1198v1	Lactobacillus acidophilus NCFM	0	0
GCA_002240375.1	ASM224037v1	Lactobacillus agilis	0	0
GCA_002075105.1	ASM207510v1	Lactobacillus amylolyticus	0	0
GCA_001936335.1	ASM193633v1	Lactobacillus amylophilus DSM 20533 JCM 1125	0	0
GCA_000191545.1	ASM19154v1	Lactobacillus amylovorus	0	0
GCA_001663655.1	ASM166365v1	Lactobacillus backii	0	0
GCA_000014465.1	ASM1446v1	Lactobacillus brevis ATCC 367	0	0
GCA_000211375.1	ASM21137v1	Lactobacillus buchneri NRRL B 30929	0	0
GCA_000019245.3	ASM1924v3	Lactobacillus casei str Zhang	0	0
GCA_001951175.1	ASM195117v1	Lactobacillus crustorum	0	0
GCA_000785105.2	ASM78510v2	Lactobacillus curieae	0	0
GCA_001663835.1	ASM166383v1	Lactobacillus curvatus	0	0
GCA_000014405.1	ASM1440v1	Lactobacillus delbrueckii subsp bulgaricus ATCC BAA 365	0	0
GCA_000010145.1	ASM1014v1	Lactobacillus fermentum IFO 3956	0	0
GCA_001314245.2	ASM131424v2	Lactobacillus gallinarum	0	0
GCA_000014425.1	ASM1442v1	Lactobacillus gasseri ATCC 33323 JCM 1131	0	0
GCA_001050475.1	ASM105047v1	Lactobacillus ginsenosidimutans	0	0
GCA_000831645.3	ASM83164v3	Lactobacillus heilongjiangensis	0	0
GCA_000015385.1	ASM1538v1	Lactobacillus helveticus DPC 4571	0	0
GCA_000829395.1	ASM82939v1	Lactobacillus hokkaidonensis JCM 18461	0	0
GCA_001936235.1	ASM193623v1	Lactobacillus jensenii	0	0
GCA_000008065.1	ASM806v1	Lactobacillus johnsonii NCC 533	0	0
GCA_000214785.1	ASM21478v1	Lactobacillus kefiranofaciens ZW3	0	0
GCA_001050435.1	ASM105043v1	Lactobacillus koreensis	0	0
GCA_001314945.1	ASM131494v1	Lactobacillus kunkeei	0	0
GCA_001702115.1	ASM170211v1	Lactobacillus lindneri	0	0
GCA_000248095.3	ASM24809v3	Lactobacillus mucosae LM1	0	0
GCA_001602195.1	ASM160219v1	Lactobacillus oris	0	0
GCA_001922025.1	ASM192202v1	Lactobacillus parabuchneri	0	0
GCA_000014525.1	ASM1452v1	Lactobacillus paracasei ATCC 334	0	0
GCA_001702155.1	ASM170215v1	Lactobacillus paracollinoides	0	0
GCA_001443645.1	ASM144364v1	Lactobacillus paraplantarum	0	0
GCA_002211885.1	ASM221188v1	Lactobacillus pentosus	0	0
GCA_000023085.1	ASM2308v1	Lactobacillus plantarum JDM1	0	0
GCA_000010005.1	ASM1000v1	Lactobacillus reuteri JCM 1112	0	0
GCA_000011045.1	ASM1104v1	Lactobacillus rhamnosus GG	0	0
GCA_000224985.1	ASM22498v1	Lactobacillus ruminis ATCC 27782	0	0
GCA_000026065.1	ASM2606v1	Lactobacillus sakei subsp sakei 23K	0	0
GCA_000008925.1	ASM892v1	Lactobacillus salivarius UCC118	0	0
GCA_000225325.1	ASM22532v1	Lactobacillus sanfranciscensis TMW 1 1304	0	0
GCA_000761135.1	ASM76113v1	Lactobacillus sp wkB8	0	0
GCA_900183405.1	ASM90018340v1	Lactobacillus zymae	0	0
GCA_000269925.1	ASM26992v1	Lactococcus garvieae ATCC 49156	0	0
GCA_000006865.1	ASM686v1	Lactococcus lactis subsp lactis Il1403	0	0
GCA_000981525.1	L piscium	Lactococcus piscium MKFS47	0	0
GCA_001746835.1	ASM174683v1	Lacunisphaera limnophila	0	0
GCA_000021025.1	ASM2102v1	Laribacter hongkongensis HLHK9	0	0
GCA_001281505.1	ASM128150v1	Lawsonella clevelandensis	0	0
GCA_000055945.1	ASM5594v1	Lawsonia intracellularis PHE MN1 00	0	0
GCA_000166395.1	ASM16639v1	Leadbetterella byssophila DSM 17132	0	0
GCA_001518835.1	ASM151883v1	Leclercia adecarboxylata	0	0
GCA_002240035.1	ASM224003v1	Legionella clemsonensis	0	0
GCA_000953135.1	LFA	Legionella fallonii LLAP 10	0	0
GCA_000953655.1	LHA	Legionella hackeliae	0	0
GCA_900187355.1	5134200	Legionella lansingensis	0	0
GCA_000091785.1	ASM9178v1	Legionella longbeachae NSW150	0	0
GCA_000512355.1	ASM51235v1	Legionella oakridgensis ATCC 33761 DSM 21215	0	0
GCA_000008485.1	ASM848v1	Legionella pneumophila subsp pneumophila str Philadelphia 1	0	0
GCA_900186965.1	50592 C01	Legionella spiritensis	0	0
GCA_900187095.1	51699 A01	Legionella waltersii	0	0
GCA_000007665.1	ASM766v1	Leifsonia xyli subsp xyli str CTCB07	0	0
GCA_000511355.1	ASM51135v1	Leisingera methylohalidivorans DSM 14336	3	4
GCA_001652505.2	ASM165250v2	Lelliottia amnigena	0	1
GCA_002271215.1	ASM227121v1	Lelliottia sp PFL01	0	0
GCA_001307805.2	ASM130780v2	Lentibacillus amyloliquefaciens	2	2
GCA_001701025.1	ASM170102v1	Lentzea guizhouensis	2	2
GCA_002142475.1	ASM214247v1	Leptolyngbya boryana IAM M 101	0	0
GCA_000316605.1	ASM31660v1	Leptolyngbya sp PCC 7376	0	0
GCA_001729245.1	ASM172924v1	Leptospira alstonii	0	0
GCA_000017605.1	ASM1760v1	Leptospira biflexa serovar Patoc strain Patoc 1 Ames	0	0
GCA_000013945.1	ASM1394v1	Leptospira borgpetersenii serovar Hardjo bovis str L550	0	0
GCA_000007685.1	ASM768v1	Leptospira interrogans serovar Copenhageni str Fiocruz L1 130	0	0
GCA_000313175.2	ASM31317v2	Leptospira santarosai serovar Shermani str LT 821	0	0
GCA_000299235.1	ASM29923v1	Leptospirillum ferriphilum ML 04	0	0
GCA_000284315.1	ASM28431v1	Leptospirillum ferrooxidans C2 3	0	0
GCA_001186405.1	ASM118640v1	Leptospirillum sp Group II CF 1	0	0
GCA_000019785.1	ASM1978v1	Leptothrix cholodnii SP 6	20	2
GCA_000023905.1	ASM2390v1	Leptotrichia buccalis C 1013 b	0	0
GCA_001274535.1	ASM127453v1	Leptotrichia sp oral taxon 212	0	0
GCA_000300135.1	ASM30013v1	Leuconostoc carnosum JB16	0	0
GCA_000026405.1	ASM2640v1	Leuconostoc citreum KM20	0	0
GCA_001998805.1	ASM199880v1	Leuconostoc garlicum	0	0
GCA_000196855.1	ASM19685v1	Leuconostoc gelidum subsp gasicomitatum LMG 18811	0	0
GCA_000092505.1	ASM9250v1	Leuconostoc kimchii IMSNU 11154	0	0
GCA_001698145.1	ASM169814v1	Leuconostoc lactis	0	0
GCA_000014445.1	ASM1444v1	Leuconostoc mesenteroides subsp mesenteroides ATCC 8293	0	0
GCA_000219785.1	ASM21978v1	Leuconostoc sp C2	0	0
GCA_000325745.1	ASM32574v1	Liberibacter crescens BT 1	0	0
GCA_001544015.1	ASM154401v1	Limnochorda pilosa	6	6
GCA_001412535.1	ASM141253v1	Limnohabitans sp 63ED37 2	49	3
GCA_000195795.1	ASM19579v1	Listeria innocua Clip11262	0	0
GCA_000252975.1	ASM25297v1	Listeria ivanovii subsp ivanovii PAM 55	0	0
GCA_000008285.1	ASM828v1	Listeria monocytogenes serotype 4b str F2365	0	0
GCA_000027145.1	ASM2714v1	Listeria seeligeri serovar 1 2b str SLCC3954	0	0
GCA_000060285.1	ASM6028v1	Listeria welshimeri serovar 6b str SLCC5334	0	0
GCA_002158905.1	ASM215890v1	Loktanella vestfoldensis	3	3
GCA_001887595.1	ASM188759v1	Luteibacter rhizovicinus DSM 16549	0	0
GCA_001190945.1	ASM119094v1	Luteipulveratus mongoliensis	1	1
GCA_001618865.1	ASM161886v1	Luteitalea pratensis	1	1
GCA_001543325.1	ASM154332v1	Lutibacter profundi	0	0
GCA_001761325.1	ASM176132v1	Lutibacter sp LPB0138	0	0
GCA_000724775.3	ASM72477v3	Lysinibacillus fusiformis	1	1
GCA_000017965.1	ASM1796v1	Lysinibacillus sphaericus C3 41	1	1
GCA_000600105.1	ASM60010v1	Lysinibacillus varians	0	0
GCA_001442535.1	ASM144253v1	Lysobacter antibioticus	0	0
GCA_001442785.1	ASM144278v1	Lysobacter capsici	0	0
GCA_001442805.1	ASM144280v1	Lysobacter gummosus	0	0
GCA_002119805.1	ASM211980v1	Macrococcus canis	0	0
GCA_000010585.1	ASM1058v1	Macrococcus caseolyticus JCSC5402	0	0
GCA_000025225.2	ASM2522v1	Mageeibacillus indolicus UPII9 5	0	1
GCA_000014865.1	ASM1486v1	Magnetococcus marinus MC 1	0	0
GCA_000968135.1	ASM96813v1	Magnetospira sp QH 2	3	4
GCA_000513295.1	MGMSRv2	Magnetospirillum gryphiswaldense MSR 1 v2	0	0
GCA_000009985.1	ASM998v1	Magnetospirillum magneticum AMB 1	0	0
GCA_001511835.1	XM-1	Magnetospirillum sp XM 1	0	0
GCA_000213255.1	ASM21325v1	Mahella australiensis 50 1 BON	0	0
GCA_001712875.1	ASM171287v1	Maize bushy stunt phytoplasma	0	0
GCA_000349765.1	ASM34976v1	Mannheimia haemolytica USDA ARS USMARC 183	0	0
GCA_000521605.1	ASM52160v1	Mannheimia sp USDA ARS USMARC 1261	0	0
GCA_000007745.1	ASM774v1	Mannheimia succiniciproducens MBEL55E	2	2
GCA_000521655.1	ASM52165v1	Mannheimia varigena USDA ARS USMARC 1296	0	0
GCA_000153165.2	ASM15316v2	Maribacter sp HTCC2170	0	0
GCA_000014745.1	ASM1474v1	Maricaulis maris MCS10	0	0
GCA_000224005.3	ASM22400v3	Marichromatium purpuratum 984	0	0
GCA_001895285.1	ASM189528v1	Marinilactibacillus sp 15R	0	0
GCA_000195335.1	ASM19533v1	Marinithermus hydrothermalis DSM 14884	0	1
GCA_000255135.1	ASM25513v1	Marinitoga piezophila KA3	0	0
GCA_001941525.1	ASM194152v1	Marinitoga sp 1137	0	0
GCA_000166295.1	ASM16629v1	Marinobacter adhaerens HP15	0	1
GCA_000015365.1	ASM1536v1	Marinobacter hydrocarbonoclasticus VT8	1	1
GCA_001043175.1	ASM104317v1	Marinobacter psychrophilus	0	1
GCA_000831005.1	ASM83100v1	Marinobacter salarius	0	0
GCA_001854125.1	ASM185412v1	Marinobacter salinus	0	0
GCA_000830985.1	ASM83098v1	Marinobacter similis	1	1
GCA_000283275.1	ASM28327v1	Marinobacter sp BSs20148	1	0
GCA_001651805.1	ASM165180v1	Marinobacterium aestuarii	11	13
GCA_000192865.1	ASM19286v1	Marinomonas mediterranea MMB 1	3	4
GCA_000214215.1	ASM21421v1	Marinomonas posidonica IVIA Po 181	3	5
GCA_000017285.1	ASM1728v1	Marinomonas sp MWYL1	7	9
GCA_001046955.1	ASM104695v1	Marinovum algicola DG 898	12	14
GCA_000183425.1	ASM18342v1	Marivirga tractuosa DSM 4126	0	0
GCA_001908835.1	ASM190883v1	Marivivens sp JLT3646	0	2
GCA_000960975.1	ASM96097v1	Martelella endophytica	6	6
GCA_002043005.1	ASM204300v1	Martelella mediterranea DSM 17316	18	21
GCA_001578105.1	ASM157810v1	Martelella sp AD 3	9	10
GCA_001191005.1	ASM119100v1	Massilia sp NR 4 1	0	0
GCA_900187035.1	50279 G02	Megamonas hypermegale	0	0
GCA_001304715.1	ASM130471v1	Megasphaera elsdenii 14 14	0	0
GCA_000024425.1	ASM2442v1	Meiothermus ruber DSM 1279	1	2
GCA_000092125.1	ASM9212v1	Meiothermus silvanus DSM 9946	1	1
GCA_000279145.1	ASM27914v1	Melioribacter roseus P3M 2	0	0
GCA_000283975.1	ASM28397v1	Melissococcus plutonius DAT561	0	0
GCA_000008305.1	ASM830v1	Mesoplasma florum L1	0	0
GCA_001686985.1	ASM168698v1	Mesorhizobium amorphae CCNWGS0123	3	2
GCA_000230995.3	ASM23099v3	Mesorhizobium australicum WSM2073	1	2
GCA_000185905.1	ASM18590v1	Mesorhizobium ciceri biovar biserrulae WSM1271	2	2
GCA_000009625.1	ASM962v1	Mesorhizobium loti MAFF303099	0	0
GCA_000176035.2	ASM17603v2	Mesorhizobium opportunistum WSM2075	0	0
GCA_001672455.2	ASM167245v2	Mesorhizobium sp WSM1497	2	2
GCA_000147715.3	ASM14771v3	Mesotoga prima MesG1 Ag 4 2	1	1
GCA_000019665.1	ASM1966v1	Methylacidiphilum infernorum V4	0	0
GCA_000015725.1	ASM1572v1	Methylibium petroleiphilum PM1	7	2
GCA_000013705.1	ASM1370v1	Methylobacillus flagellatus KT	0	0
GCA_001548015.1	ASM154801v1	Methylobacterium aquaticum	2	1
GCA_000018845.1	ASM1884v1	Methylobacterium extorquens PA1	1	1
GCA_000022085.1	ASM2208v1	Methylobacterium nodulans ORS 2060	0	0
GCA_000757795.1	ASM75779v1	Methylobacterium oryzae CBMB20	0	0
GCA_001936175.1	ASM193617v1	Methylobacterium phyllosphaerae	0	0
GCA_000019945.1	ASM1994v1	Methylobacterium populi BJ001	0	0
GCA_000019725.1	ASM1972v1	Methylobacterium radiotolerans JCM 2831	0	0
GCA_000019365.1	ASM1936v1	Methylobacterium sp 4 46	1	1
GCA_002117815.1	ASM211781v1	Methylobacterium zatmanii	1	1
GCA_000828475.1	ASM82847v1	Methyloceanibacter caenitepidi	0	0
GCA_000021745.1	ASM2174v1	Methylocella silvestris BL2	0	0
GCA_000008325.1	ASM832v1	Methylococcus capsulatus str Bath	0	0
GCA_002117405.1	ASM211740v1	Methylocystis bryophila	0	0
GCA_000304315.1	Msp SC2	Methylocystis sp SC2	0	0
GCA_000968535.1	ASM96853v1	Methylomicrobium alcaliphilum 20Z	0	0
GCA_000785705.2	ASM78570v2	Methylomonas denitrificans	0	0
GCA_000214665.1	ASM21466v1	Methylomonas methanica MC09	0	0
GCA_001644685.1	ASM164468v1	Methylomonas sp DH 1	0	0
GCA_000260965.1	ASM26096v1	Methylophaga frappieri	0	0
GCA_000260985.3	ASM26098v3	Methylophaga nitratireducenticrescens	0	0
GCA_001183865.1	ASM118386v1	Methylophilus sp TWE2	0	0
GCA_000023705.1	ASM2370v1	Methylotenera mobilis JLW8	0	0
GCA_000093025.1	ASM9302v1	Methylotenera versatilis 301	0	0
GCA_001713355.1	ASM171335v1	Methyloversatilis sp RAC08	1	1
GCA_000023745.1	ASM2374v1	Methylovorus glucosetrophus SIP3 4	0	0
GCA_000183115.1	ASM18311v1	Methylovorus sp MP688	0	0
GCA_002209385.1	ASM220938v1	Methylovulum psychrotolerans	0	0
GCA_000226315.1	ASM22631v1	Micavibrio aeruginosavorus ARL 13	0	0
GCA_001974985.1	ASM197498v1	Microbacterium aurum	0	0
GCA_001652465.1	ASM165246v1	Microbacterium chocolatum	1	1
GCA_001887285.1	ASM188728v1	Microbacterium paludicola	0	1
GCA_001266755.1	ASM126675v1	Microbacterium sp CGR1	1	1
GCA_000202635.1	ASM20263v1	Microbacterium testaceum StLB037	1	1
GCA_001999945.1	ASM199994v1	Microbulbifer agarilyticus	0	0
GCA_001750105.1	ASM175010v1	Microbulbifer sp CCB MM1	0	0
GCA_001617625.1	ASM161762v1	Microbulbifer thermotolerans	0	0
GCA_000023205.1	ASM2320v1	Micrococcus luteus NCTC 2665	1	1
GCA_000317515.1	ASM31751v1	Microcoleus sp PCC 7113	0	0
GCA_000010625.1	ASM1062v1	Microcystis aeruginosa NIES 843	0	0
GCA_001264245.1	ASM126424v1	Microcystis panniformis FACHB 1757	0	0
GCA_000270245.1	ASM27024v1	Microlunatus phosphovorus NM 1	0	1
GCA_000145235.1	ASM14523v1	Micromonospora aurantiaca ATCC 27029	0	0
GCA_000177655.2	ASM17765v2	Micromonospora sp L5	0	1
GCA_001542775.1	ASM154277v1	Microterricola viridarii	0	0
GCA_001931535.1	ASM193153v1	Minicystis rosea	0	0
GCA_001653795.1	ASM165379v1	Mitsuaria sp 7	32	2
GCA_000196535.1	ASM19653v1	Mobiluncus curtisii ATCC 43063	0	0
GCA_000306785.1	ASM30678v1	Modestobacter marinus	1	1
GCA_001767235.1	ASM176723v1	Moorea producens PAL 8 15 08 1	0	0
GCA_000013105.1	ASM1310v1	Moorella thermoacetica ATCC 39073	0	0
GCA_000988605.1	ASM98860v1	Moraxella bovoculi	0	0
GCA_000092265.1	ASM9226v1	Moraxella catarrhalis BBH18	0	0
GCA_001553955.1	ASM155395v1	Moraxella osloensis	0	0
GCA_001636015.1	ASM163601v1	Moraxella ovis	0	1
GCA_000286435.2	ASM28643v2	Morganella morganii subsp morganii KT	0	0
GCA_000953735.1	MVIS1	Moritella viscosa	0	1
GCA_001596135.1	ASM159613v1	Mucilaginibacter sp PAMC 26640	0	0
GCA_000723505.1	Mucivorans M3 Nelson-Bomar-Fixed	Mucinivorans hirudinis	0	0
GCA_000963865.1	ASM96386v1	Muricauda lutaonensis	0	0
GCA_000224085.1	ASM22408v1	Muricauda ruestringensis DSM 13258	0	0
GCA_000069185.1	ASM6918v1	Mycobacterium abscessus	0	0
GCA_000253355.1	ASM25335v1	Mycobacterium africanum GM041182	0	0
GCA_000007865.1	ASM786v1	Mycobacterium avium subsp paratuberculosis K 10	0	0
GCA_000009445.1	ASM944v1	Mycobacterium bovis BCG str Pasteur 1173P2	0	0
GCA_000253375.1	ASM25337v1	Mycobacterium canettii CIPT 140010059	0	0
GCA_001632805.1	ASM163280v1	Mycobacterium chelonae CCUG 47445	0	0
GCA_001750065.2	ASM175006v2	Mycobacterium chimaera	0	0
GCA_000266905.1	ASM26690v1	Mycobacterium chubuense NBB4	0	0
GCA_002157835.1	ASM215783v1	Mycobacterium dioxanotrophicus	1	1
GCA_001307545.1	ASM130754v1	Mycobacterium fortuitum	0	1
GCA_000016365.1	ASM1636v1	Mycobacterium gilvum PYR GCK	2	1
GCA_001187505.1	ASM118750v1	Mycobacterium goodii	1	3
GCA_000340435.3	ASM34043v3	Mycobacterium haemophilum DSM 44634	0	0
GCA_001605725.1	ASM160572v1	Mycobacterium immunogenum	0	0
GCA_000298095.1	ASM29809v1	Mycobacterium indicus pranii MTCC 9506	0	0
GCA_000277125.1	ASM27712v1	Mycobacterium intracellulare ATCC 13950	0	0
GCA_000157895.2	ASM15789v2	Mycobacterium kansasii ATCC 12478	0	0
GCA_000026685.1	ASM2668v1	Mycobacterium leprae Br4923	0	0
GCA_000026445.2	ASM2644v2	Mycobacterium liflandii 128FXT	0	0
GCA_002007745.1	ASM200774v1	Mycobacterium litorale	1	1
GCA_000018345.1	ASM1834v1	Mycobacterium marinum M	0	0
GCA_002285715.1	ASM228571v1	Mycobacterium marseillense	0	0
GCA_001544815.1	ASM154481v1	Mycobacterium microti	0	0
GCA_000317305.3	ASM31730v3	Mycobacterium neoaurum VKM Ac 1815D	2	1
GCA_000276825.1	ASM27682v1	Mycobacterium paraintracellulare	0	0
GCA_001583415.1	ASM158341v1	Mycobacterium phlei	1	1
GCA_000230895.3	ASM23089v3	Mycobacterium rhodesiae NBB3	1	1
GCA_001456355.1	ASM145635v1	Mycobacterium saopaulense	0	0
GCA_000214155.1	ASM21415v1	Mycobacterium sinense	0	0
GCA_000015005.1	ASM1500v1	Mycobacterium smegmatis str MC2 155	1	2
GCA_000014165.1	ASM1416v1	Mycobacterium sp MCS	1	1
GCA_900187145.1	50818 H01	Mycobacterium terrae	0	0
GCA_900187065.1	50465 H02	Mycobacterium thermoresistibile	0	0
GCA_000008585.1	ASM858v1	Mycobacterium tuberculosis CDC1551	0	0
GCA_000013925.2	ASM1392v2	Mycobacterium ulcerans Agy99	0	0
GCA_001655245.1	ASM165524v1	Mycobacterium vaccae 95051	2	2
GCA_000015305.1	ASM1530v1	Mycobacterium vanbaalenii PYR 1	1	1
GCA_000418535.2	ASM41853v2	Mycobacterium yongonense 05 1390	0	0
GCA_000063605.1	ASM6360v1	Mycoplasma agalactiae PG2	0	0
GCA_001547975.1	ASM154797v1	Mycoplasma arginini	0	0
GCA_000020065.1	ASM2006v1	Mycoplasma arthritidis 158L3 1	0	0
GCA_000183385.1	ASM18338v1	Mycoplasma bovis PG45	0	0
GCA_000524555.1	ASM52455v1	Mycoplasma bovoculi M165 69	0	0
GCA_000695835.1	ASM69583v1	Mycoplasma californicum	0	0
GCA_000828855.1	ASM82885v1	Mycoplasma canadense	0	0
GCA_000988065.1	ASM98806v1	Mycoplasma canis	0	0
GCA_000012765.1	ASM1276v1	Mycoplasma capricolum subsp capricolum ATCC 27343	0	0
GCA_000025845.1	ASM2584v1	Mycoplasma crocodyli MP145	0	0
GCA_000328725.1	ASM32872v1	Mycoplasma cynos C142	0	0
GCA_000941075.1	ASM94107v1	Mycoplasma dispar	0	0
GCA_000148625.1	ASM14862v1	Mycoplasma fermentans JER	0	0
GCA_000815065.1	ASM81506v1	Mycoplasma flocculare ATCC 27399	0	0
GCA_000965765.1	ASM96576v1	Mycoplasma gallinaceum	0	0
GCA_000025365.1	ASM2536v1	Mycoplasma gallisepticum str R high	0	0
GCA_000027325.1	ASM2732v1	Mycoplasma genitalium G37	0	0
GCA_000238995.1	ASM23899v1	Mycoplasma haemocanis str Illinois	0	0
GCA_000186985.3	ASM18698v3	Mycoplasma haemofelis Ohio2	0	0
GCA_000085865.1	ASM8586v1	Mycoplasma hominis ATCC 23114	0	0
GCA_000008205.1	ASM820v1	Mycoplasma hyopneumoniae J	0	0
GCA_000145705.1	ASM14570v1	Mycoplasma hyorhinis HUB 1	0	0
GCA_000183365.1	ASM18336v1	Mycoplasma leachii PG50	0	0
GCA_000008365.1	ASM836v1	Mycoplasma mobile 163K	0	0
GCA_000011445.1	ASM1144v1	Mycoplasma mycoides subsp mycoides SC str PG1	0	0
GCA_000508245.1	ASM50824v1	Mycoplasma ovis str Michigan	0	0
GCA_000477415.1	ASM47741v1	Mycoplasma parvum str Indiana	0	0
GCA_000011225.1	ASM1122v1	Mycoplasma penetrans HF 2	0	0
GCA_000027345.1	ASM2734v1	Mycoplasma pneumoniae M129	0	0
GCA_001900245.1	ASM190024v1	Mycoplasma pullorum	0	0
GCA_000195875.1	ASM19587v1	Mycoplasma pulmonis UAB CTIP	0	0
GCA_000224105.1	ASM22410v1	Mycoplasma putrefaciens KS1	0	0
GCA_001484045.1	ASM148404v1	Mycoplasma sp ex Biomphalaria glabrata	0	0
GCA_000179035.2	ASM17903v2	Mycoplasma suis str Illinois	0	0
GCA_000008245.1	ASM824v1	Mycoplasma synoviae 53	0	0
GCA_000277795.1	ASM27779v1	Mycoplasma wenyonii str Massachusetts	0	0
GCA_000875755.1	ASM87575v1	Mycoplasma yeatsii GM274B	0	0
GCA_001481655.1	ASM148165v1	Myroides odoratimimus	0	0
GCA_000833025.1	ASM83302v1	Myroides profundi	0	0
GCA_000807225.1	ASM80722v1	Myroides sp A21	0	0
GCA_000219105.1	ASM21910v1	Myxococcus fulvus HW 1	0	0
GCA_000280925.3	ASM28092v3	Myxococcus hansupus	0	0
GCA_000331735.1	ASM33173v1	Myxococcus stipitatus DSM 14675	0	0
GCA_000012685.1	ASM1268v1	Myxococcus xanthus DK 1622	0	0
GCA_000024365.1	ASM2436v1	Nakamurella multipartita DSM 44233	1	0
GCA_000020005.1	ASM2000v1	Natranaerobius thermophilus JW NM WN LF	1	1
GCA_000021725.1	ASM2172v1	Nautilia profundicola AmH	0	0
GCA_000818035.1	ASM81803v1	Neisseria elongata subsp glycolytica ATCC 29315	0	0
GCA_000006845.1	ASM684v1	Neisseria gonorrhoeae FA 1090	0	0
GCA_000196295.1	ASM19629v1	Neisseria lactamica 020 06	0	0
GCA_000008805.1	ASM880v1	Neisseria meningitidis MC58	0	0
GCA_002073715.1	ASM207371v1	Neisseria sicca	0	0
GCA_002216145.1	ASM221614v1	Neisseria sp 10023	0	0
GCA_900086555.1	34903 D01	Neisseria weaveri	0	1
GCA_900187305.1	51470 F02	Neisseria zoodegmatis	0	1
GCA_002005465.1	ASM200546v1	Neoasaia chiangmaiensis	0	0
GCA_001887245.1	ASM188724v1	Neomicrococcus aestuarii	1	1
GCA_000731295.1	RG1141 Ch pA pB	Neorhizobium galegae bv officinalis bv officinalis str HAMBI 1141	11	6
GCA_000632985.1	ASM63298v1	Neorickettsia helminthoeca str Oregon	0	0
GCA_000022525.1	ASM2252v1	Neorickettsia risticii str Illinois	0	0
GCA_000013165.1	ASM1316v1	Neorickettsia sennetsu str Miyayama	0	0
GCA_001654455.1	ASM165445v1	Niabella ginsenosidivorans	0	0
GCA_000243115.3	ASM24311v3	Niabella soli DSM 19437	0	0
GCA_000246855.1	ASM24685v1	Niastella koreensis GR20 10	0	0
GCA_000186245.1	ASM18624v1	Nitratifractor salsuginis DSM 16511	0	0
GCA_000010325.1	ASM1032v1	Nitratiruptor sp SB155 2	0	0
GCA_000013885.1	ASM1388v1	Nitrobacter hamburgensis X14	0	0
GCA_000012725.1	ASM1272v1	Nitrobacter winogradskyi Nb 255	0	0
GCA_000024725.1	ASM2472v1	Nitrosococcus halophilus Nc 4	0	0
GCA_000012805.1	ASM1280v1	Nitrosococcus oceani ATCC 19707	0	0
GCA_000143085.1	ASM14308v1	Nitrosococcus watsonii C 113	0	0
GCA_001007935.1	ASM100793v1	Nitrosomonas communis	0	0
GCA_000009145.1	ASM914v1	Nitrosomonas europaea ATCC 19718	0	0
GCA_000014765.1	ASM1476v1	Nitrosomonas eutropha C91	0	0
GCA_000175095.2	ASM17509v2	Nitrosomonas sp AL212	0	0
GCA_001455205.1	ASM145520v1	Nitrosomonas ureae	0	0
GCA_000355765.4	ASM35576v4	Nitrosospira lacus	0	0
GCA_000196355.1	ASM19635v1	Nitrosospira multiformis ATCC 25196	0	0
GCA_000196815.1	ASM19681v1	Nitrospira defluvii	0	0
GCA_900169565.1	NSJP Ch1	Nitrospira japonica	0	0
GCA_001273775.1	ASM127377v1	Nitrospira moscoviensis	0	0
GCA_000730165.2	ASM73016v2	Nitrospirillum amazonense CBAmc	0	0
GCA_000250675.3	ASM25067v3	Nocardia brasiliensis ATCC 700358	0	0
GCA_000284035.1	ASM28403v1	Nocardia cyriacigeorgica GUH 2	0	0
GCA_000009805.1	ASM980v1	Nocardia farcinica IFM 10152	0	0
GCA_000523235.1	ASM52323v1	Nocardia nova SH22a	0	0
GCA_001865855.1	ASM186585v1	Nocardia seriolae	0	0
GCA_001886715.1	ASM188671v1	Nocardia soli	0	0
GCA_001653335.1	ASM165333v1	Nocardioides dokdonensis FR1436	0	0
GCA_000015265.1	ASM1526v1	Nocardioides sp JS614	0	0
GCA_000294515.1	ASM29451v1	Nocardiopsis alba ATCC BAA 2165	1	2
GCA_000092985.1	ASM9298v1	Nocardiopsis dassonvillei subsp dassonvillei DSM 43111	4	4
GCA_002263495.1	ASM226349v1	Nocardiopsis gilva YIM 90087	1	1
GCA_000332115.1	ASM33211v1	Nonlabens dokdonensis DSW 6	0	0
GCA_002117085.1	ASM211708v1	Nonlabens sediminis	0	0
GCA_001430865.1	ASM143086v1	Nonlabens sp MIC269	0	0
GCA_002057455.1	ASM205745v1	Nonomuraea sp ATCC 55076	3	3
GCA_000020025.1	ASM2002v1	Nostoc punctiforme PCC 73102	0	0
GCA_000009705.1	ASM970v1	Nostoc sp PCC 7120	0	0
GCA_002163975.1	ASM216397v1	Nostocales cyanobacterium HT 58 2	0	0
GCA_002005165.1	ASM200516v1	Novibacillus thermophilus	2	2
GCA_000013325.1	ASM1332v1	Novosphingobium aromaticivorans DSM 12444	0	0
GCA_000767465.1	ASM76746v1	Novosphingobium pentaromativorans US6 1	0	0
GCA_001742225.1	ASM174222v1	Novosphingobium resinovorum	0	0
GCA_000253255.1	ASM25325v1	Novosphingobium sp PP1Y	0	0
GCA_001586165.1	ASM158616v1	Obesumbacterium proteus	0	0
GCA_001267175.1	ASM126717v1	Oblitimonas alkaliphila	0	0
GCA_002117105.1	ASM211710v1	Oceanicoccus sagamiensis	0	0
GCA_000243075.1	ASM24307v1	Oceanimonas sp GK1	0	1
GCA_002157895.1	ASM215789v1	Oceanisphaera profunda	2	3
GCA_002157875.1	ASM215787v1	Oceanisphaera sp AMac2203	0	0
GCA_000183745.1	ASM18374v1	Oceanithermus profundus DSM 14977	1	1
GCA_000011245.1	ASM1124v1	Oceanobacillus iheyensis HTE831	4	4
GCA_000017405.1	ASM1740v1	Ochrobactrum anthropi ATCC 49188	4	4
GCA_001652485.1	ASM165248v1	Ochrobactrum pseudogrignonense	2	2
GCA_002278035.1	ASM227803v1	Ochrobactrum sp A44	4	4
GCA_000155675.2	ASM15567v2	Octadecabacter antarcticus 307	1	3
GCA_000155735.2	ASM15573v2	Octadecabacter arcticus 238	3	5
GCA_001187845.1	ASM118784v1	Octadecabacter temperatus	2	3
GCA_000190535.1	ASM19053v1	Odoribacter splanchnicus DSM 20712	0	0
GCA_000014385.1	ASM1438v1	Oenococcus oeni PSU 1	0	0
GCA_002162375.1	ASM216237v1	Oleiphilus messinensis	0	0
GCA_000967895.1	ASM96789v1	Oleispira antarctica RB 8	0	0
GCA_000021365.1	ASM2136v1	Oligotropha carboxidovorans OM5	8	8
GCA_001189515.2	ASM118951v2	Olsenella sp oral taxon 807	0	0
GCA_000143845.1	ASM14384v1	Olsenella uli DSM 7084	0	0
GCA_000009845.1	ASM984v1	Onion yellows phytoplasma OY M	0	0
GCA_000242935.3	ASM24293v3	Opitutaceae bacterium TAV5	0	0
GCA_000019965.1	ASM1996v1	Opitutus terrae PB90 1	0	0
GCA_000010205.1	ASM1020v1	Orientia tsutsugamushi str Ikeda	0	0
GCA_000265465.1	ASM26546v1	Ornithobacterium rhinotracheale DSM 15997	0	0
GCA_000317105.1	ASM31710v1	Oscillatoria acuminata PCC 6304	0	0
GCA_000317475.1	ASM31747v1	Oscillatoria nigro viridis PCC 7112	0	0
GCA_000283575.1	ASM28357v1	Oscillibacter valericigenes Sjm18 20	3	3
GCA_001262075.1	ASM126207v1	Ottowia sp oral taxon 894	4	1
GCA_000236705.1	ASM23670v1	Owenweeksia hongkongensis DSM 17368	0	0
GCA_002127965.1	ASM212796v1	Oxalobacter formigenes	0	0
GCA_002005365.1	ASM200536v1	Paenalcaligenes hominis	7	5
GCA_000014925.1	ASM1492v1	Paenarthrobacter aurescens TC1	1	1
GCA_000961095.1	ASM96109v1	Paenibacillus beijingensis	2	2
GCA_000758665.1	ASM75866v1	Paenibacillus borealis	1	0
GCA_001421015.2	ASM142101v2	Paenibacillus bovis	1	0
GCA_002192415.1	ASM219241v1	Paenibacillus donghaensis	1	0
GCA_000756615.1	ASM75661v1	Paenibacillus durus	0	0
GCA_000758705.1	ASM75870v1	Paenibacillus graminis	1	0
GCA_002240415.1	ASM224041v1	Paenibacillus kribbensis	1	0
GCA_000511405.1	ASM51140v1	Paenibacillus larvae subsp larvae DSM 25430	0	0
GCA_000218915.1	ASM21891v1	Paenibacillus mucilaginosus KNP414	4	3
GCA_001465255.1	ASM146525v1	Paenibacillus naphthalenovorans	19	16
GCA_000758725.1	ASM75872v1	Paenibacillus odorifer	0	0
GCA_001272655.2	ASM127265v2	Paenibacillus peoriae	1	0
GCA_000146875.2	ASM14687v2	Paenibacillus polymyxa E681	1	0
GCA_000981585.1	SBR5(T)	Paenibacillus riograndensis SBR5	1	0
GCA_000612505.1	ASM61250v1	Paenibacillus sabinae T27	1	1
GCA_000023585.1	ASM2358v1	Paenibacillus sp JDR 2	0	0
GCA_000758685.1	ASM75868v1	Paenibacillus stellifer	0	0
GCA_001644605.1	ASM164460v1	Paenibacillus swuensis	0	0
GCA_000235585.1	ASM23558v1	Paenibacillus terrae HPL 003	1	0
GCA_001908275.1	ASM190827v1	Paenibacillus xylanexedens	0	0
GCA_001685395.1	ASM168539v1	Paenibacillus yonginensis	0	0
GCA_000183135.1	ASM18313v1	Paludibacter propionicigenes WB4	0	0
GCA_001956985.1	ASM195698v1	Paludisphaera borealis	0	0
GCA_000826965.3	ASM82696v3	Pandoraea apista	0	0
GCA_001029105.3	ASM102910v3	Pandoraea faecigallinarum	0	0
GCA_001465545.3	ASM146554v3	Pandoraea norimbergensis	0	0
GCA_000972785.3	ASM97278v3	Pandoraea oxalativorans	0	0
GCA_000504585.2	ASM50458v2	Pandoraea pnomenusa	0	0
GCA_000815105.2	ASM81510v2	Pandoraea pulmonicola	0	0
GCA_000814845.2	ASM81484v2	Pandoraea sputorum	0	0
GCA_001017775.3	ASM101777v3	Pandoraea thiooxydans	2	2
GCA_000934605.2	ASM93460v2	Pandoraea vervacti	0	0
GCA_001484065.1	ASM148406v1	Pannonibacter phragmitetus	6	6
GCA_001558735.1	ASM155873v1	Pantoea agglomerans	0	0
GCA_002101395.1	ASM210139v1	Pantoea alhagi	0	0
GCA_000025405.2	ASM2540v1	Pantoea ananatis LMG 20103	1	1
GCA_000759475.1	ASM75947v1	Pantoea rwandensis	0	0
GCA_000175935.2	ASM17593v2	Pantoea sp At 9b	0	1
GCA_002082215.1	ASM208221v1	Pantoea stewartii subsp stewartii DC283	0	1
GCA_000148935.1	ASM14893v1	Pantoea vagans C9 1	0	0
GCA_000012845.1	ASM1284v1	Parabacteroides distasonis ATCC 8503	0	0
GCA_001688845.2	ASM168884v2	Parabacteroides sp YL27	0	0
GCA_000522545.2	ASM52254v2	Paraburkholderia caribensis MBA4	0	1
GCA_000961515.1	ASM96151v1	Paraburkholderia fungorum	1	1
GCA_000300095.1	ASM30009v1	Paraburkholderia phenoliruptrix BR3459a	0	0
GCA_000020045.1	ASM2004v1	Paraburkholderia phymatum STM815	0	0
GCA_000020125.1	ASM2012v1	Paraburkholderia phytofirmans PsJN	1	0
GCA_000198775.1	ASM19877v1	Paraburkholderia rhizoxinica HKI 454	0	0
GCA_001865575.1	ASM186557v1	Paraburkholderia sprentiae WSM5005	0	0
GCA_000013645.1	ASM1364v1	Paraburkholderia xenovorans LB400	13	5
GCA_000253035.1	ASM25303v1	Parachlamydia acanthamoebae UV 7	0	0
GCA_000444995.1	ASM44499v1	Paracoccus aminophilus JCM 7686	0	0
GCA_900005615.1	JCM7685	Paracoccus aminovorans	1	3
GCA_002105555.1	ASM210555v1	Paracoccus contaminans	0	1
GCA_000203895.1	ASM20389v1	Paracoccus denitrificans PD1222	4	5
GCA_002073635.1	ASM207363v1	Paracoccus yeei	8	6
GCA_001295365.1	ASM129536v1	Parageobacillus thermoglucosidans	0	0
GCA_000178395.2	ASM17839v2	Parageobacillus thermoglucosidasius C56 YS93	0	0
GCA_000347635.1	ASM34763v1	Paraglaciecola psychrophila 170	0	0
GCA_000284415.2	ASM28441v2	Pararhodospirillum photometricum DSM 122	0	0
GCA_001042675.1	ASM104267v1	Parascardovia denticolens DSM 10105 JCM 12538	0	0
GCA_000017565.1	ASM1756v1	Parvibaculum lavamentivorans DS 1	0	0
GCA_000800295.1	ASM80029v1	Parvimonas micra	0	0
GCA_000152825.2	ASM15282v2	Parvularcula bermudensis HTCC2503	0	0
GCA_900186835.1	49950 F01	Pasteurella dagmatis	0	0
GCA_000006825.1	ASM682v1	Pasteurella multocida subsp multocida str Pm70	1	1
GCA_001477625.1	ASM147762v1	Paucibacter sp KCTC 42545	6	2
GCA_000011605.1	ASM1160v1	Pectobacterium atrosepticum SCRI1043	0	0
GCA_000023605.1	ASM2360v1	Pectobacterium carotovorum subsp carotovorum PC1	0	0
GCA_000024645.1	ASM2464v1	Pectobacterium parmentieri WPP163	0	0
GCA_000260925.1	ASM26092v1	Pectobacterium sp SCC3193	0	0
GCA_001742185.1	ASM174218v1	Pectobacterium wasabiae CFBP 3304	0	0
GCA_001767275.1	ASM176727v1	Pediococcus acidilactici	0	0
GCA_000237995.2	ASM23799v2	Pediococcus claussenii ATCC BAA 344	0	0
GCA_001611035.1	ASM161103v1	Pediococcus damnosus	0	0
GCA_000014505.1	ASM1450v1	Pediococcus pentosaceus ATCC 25745	0	0
GCA_001590605.1	ASM159060v1	Pedobacter cryoconitis	0	0
GCA_000023825.1	ASM2382v1	Pedobacter heparinus DSM 2366	0	0
GCA_001412655.1	ASM141265v1	Pedobacter sp PACM 27299	0	0
GCA_001721645.1	ASM172164v1	Pedobacter steynii	0	0
GCA_001975705.1	ASM197570v1	Pelagibaca abyssi	4	5
GCA_000230555.1	ASM23055v1	Pelagibacterium halotolerans B2	7	8
GCA_001888165.1	ASM188816v1	Pelobacter acetylenicus	0	0
GCA_000012885.1	ASM1288v1	Pelobacter carbinolicus DSM 2380	0	0
GCA_000015045.1	ASM1504v1	Pelobacter propionicus DSM 2379	0	0
GCA_001887775.1	ASM188777v1	Pelobacter sp SFB93	0	0
GCA_000020645.1	ASM2064v1	Pelodictyon phaeoclathratiforme BU 1	0	0
GCA_000271665.2	ASM27166v2	Pelosinus fermentans JBW45	7	1
GCA_000725345.1	ASM72534v1	Pelosinus sp UFO1	2	1
GCA_000010565.1	ASM1056v1	Pelotomaculum thermopropionicum SI	0	0
GCA_000597865.1	ASM59786v1	Peptoclostridium acidaminophilum DSM 3953	0	0
GCA_000952975.1	D1G	Peptoniphilus sp ING2 D1G	1	1
GCA_000021565.1	ASM2156v1	Persephonella marina EX H1	0	0
GCA_900095795.1	E5A	Petrimonas mucosa	0	0
GCA_000018605.1	ASM1860v1	Petrotoga mobilis SJ95	0	0
GCA_000511385.1	ASM51138v1	Phaeobacter gallaeciensis DSM 26640	2	4
GCA_000154745.2	ASM15474v2	Phaeobacter inhibens 2 10	1	2
GCA_001888185.1	ASM188818v1	Phaeobacter porticola	2	3
GCA_000017265.1	ASM1726v1	Phenylobacterium zucineum HLK1	0	0
GCA_002142615.1	ASM214261v1	Photobacterium damselae subsp damselae	0	0
GCA_000940995.1	ASM94099v1	Photobacterium gaetbulicola Gung47	2	2
GCA_000196255.1	ASM19625v1	Photobacterium profundum SS9	0	2
GCA_000196475.1	ASM19647v1	Photorhabdus asymbiotica	0	1
GCA_000196155.1	ASM19615v1	Photorhabdus luminescens subsp laumondii TTO1	0	1
GCA_001010285.1	ASM101028v1	Photorhabdus temperata subsp thracensis	0	1
GCA_000284115.1	ASM28411v1	Phycisphaera mikurensis NBRC 102666	0	0
GCA_001997385.1	ASM199738v1	Phycisphaerae bacterium L21 RPul D3	0	0
GCA_000785495.1	ASM78549v1	Pimelobacter simplex	1	1
GCA_001610875.1	ASM161087v1	Pirellula sp SH Sr6A	0	0
GCA_000025185.1	ASM2518v1	Pirellula staleyi DSM 6068	0	0
GCA_000300295.4	ASM30029v4	Piscirickettsia salmonis LF 89 ATCC VR 1361	0	0
GCA_001610835.1	ASM161083v1	Planctomyces sp SH PL14	0	0
GCA_000092105.1	ASM9210v1	Planctopirus limnophila DSM 3776	0	0
GCA_000738435.1	ASM73843v1	Planktomarina temperata RCA23	2	4
GCA_001687565.2	ASM168756v2	Planococcus antarcticus DSM 14505	1	1
GCA_001687665.2	ASM168766v2	Planococcus donghaensis	1	1
GCA_002009235.1	ASM200923v1	Planococcus faecalis	1	1
GCA_001687585.2	ASM168758v2	Planococcus halocryophilus	1	1
GCA_001465835.2	ASM146583v2	Planococcus kocurii	1	1
GCA_001687625.2	ASM168762v2	Planococcus maritimus	1	1
GCA_001687605.2	ASM168760v2	Planococcus plakortidis	2	2
GCA_001465795.2	ASM146579v2	Planococcus rifietoensis	2	2
GCA_000785555.1	ASM78555v1	Planococcus sp PAMC 21323	1	1
GCA_002285795.1	ASM228579v1	Plantactinospora sp KBS50	0	2
GCA_000180175.2	ASM18017v2	Plautia stali symbiont	1	0
GCA_900087055.1	312890	Plesiomonas shigelloides	0	0
GCA_000317025.1	ASM31702v1	Pleurocapsa sp PCC 7327	0	0
GCA_000757785.1	ASM75778v1	Pluralibacter gergoviae	1	1
GCA_001975665.1	ASM197566v1	Polaribacter reichenbachii	0	0
GCA_000152945.2	ASM15294v2	Polaribacter sp MED152	0	0
GCA_001761365.1	ASM176136v1	Polaribacter vadi	0	0
GCA_000015505.1	ASM1550v1	Polaromonas naphthalenivorans CJ2	41	2
GCA_000013865.1	ASM1386v1	Polaromonas sp JS666	96	4
GCA_000192745.1	ASM19274v1	Polymorphum gilvum SL003B 26A1	2	3
GCA_000016345.1	ASM1634v1	Polynucleobacter asymbioticus QLW P1DMWA 1	16	1
GCA_000973625.1	ASM97362v1	Polynucleobacter duraquae	12	2
GCA_000019745.1	ASM1974v1	Polynucleobacter necessarius subsp necessarius STIR1	9	1
GCA_000973725.1	ASM97372v1	Pontibacter korlensis	0	0
GCA_001663175.1	ASM166317v1	Porphyrobacter neustonensis	0	0
GCA_001720465.1	ASM172046v1	Porphyrobacter sp LM 6	0	0
GCA_000212375.1	ASM21237v1	Porphyromonas asaccharolytica DSM 20707	0	0
GCA_000007585.1	ASM758v1	Porphyromonas gingivalis W83	0	0
GCA_001026985.1	ASM102698v1	Pragia fontium	0	0
GCA_002240355.1	ASM224035v1	Prauserella marina	2	2
GCA_000242335.3	ASM24233v3	Prevotella dentalis DSM 3688	0	0
GCA_000193395.1	ASM19339v1	Prevotella denticola F0289	0	0
GCA_001444445.1	ASM144444v1	Prevotella enoeca	0	0
GCA_001262015.1	ASM126201v1	Prevotella fusca JCM 17724	0	0
GCA_000261025.1	ASM26102v1	Prevotella intermedia 17	0	0
GCA_000144405.1	ASM14440v1	Prevotella melaninogenica ATCC 25845	0	0
GCA_000025925.1	ASM2592v1	Prevotella ruminicola 23	0	0
GCA_000163055.2	ASM16305v2	Prevotella sp oral taxon 299 str F0039	0	0
GCA_000007925.1	ASM792v1	Prochlorococcus marinus subsp marinus str CCMP1375	0	0
GCA_000757845.1	ASM75784v1	Prochlorococcus sp MIT 0604	0	0
GCA_000008345.1	ASM834v1	Propionibacterium acnes KPA171202	0	0
GCA_000091725.1	ASM9172v1	Propionibacterium freudenreichii subsp shermanii CIRM BIA1	0	0
GCA_001717565.1	ASM171756v1	Propionibacterium sp oral taxon 193	0	0
GCA_000020625.1	ASM2062v1	Prosthecochloris aestuarii DSM 271	0	0
GCA_001687065.1	ASM168706v1	Prosthecochloris sp CIB 2401	0	0
GCA_900095135.1	M36	Proteiniphilum saccharofermentans	0	0
GCA_000069965.1	ASM6996v1	Proteus mirabilis HI4320	1	2
GCA_001281565.1	ASM128156v1	Proteus vulgaris	2	2
GCA_001499655.1	PNK1	Protochlamydia naegleriophila	0	0
GCA_001874625.1	ASM187462v1	Providencia rettgeri	0	1
GCA_000259175.1	ASM25917v1	Providencia stuartii MRSN 2154	1	1
GCA_000317065.1	ASM31706v1	Pseudanabaena sp PCC 7367	0	0
GCA_000022025.1	ASM2202v1	Pseudarthrobacter chlorophenolicus A6	3	3
GCA_000189535.1	ASM18953v1	Pseudarthrobacter phenanthrenivorans Sphe3	4	5
GCA_001484605.1	ASM148460v1	Pseudarthrobacter sulfonivorans	6	7
GCA_001999225.1	ASM199922v1	Pseudoalteromonas aliena	1	1
GCA_000014225.1	ASM1422v1	Pseudoalteromonas atlantica T6c	0	0
GCA_002221525.1	ASM222152v1	Pseudoalteromonas espejiana	1	2
GCA_000026085.1	ASM2608v1	Pseudoalteromonas haloplanktis TAC125	0	0
GCA_001455325.1	ASM145532v1	Pseudoalteromonas issachenkonii	0	0
GCA_001750165.1	ASM175016v1	Pseudoalteromonas luteoviolacea	0	0
GCA_002221505.1	ASM222150v1	Pseudoalteromonas nigrifaciens	1	1
GCA_001444405.1	ASM144440v1	Pseudoalteromonas phenolica	0	0
GCA_000788395.1	ASM78839v1	Pseudoalteromonas piratica	0	0
GCA_002208135.1	ASM220813v1	Pseudoalteromonas piscicida	0	0
GCA_001482385.1	ASM148238v1	Pseudoalteromonas rubra	0	0
GCA_000184065.1	ASM18406v1	Pseudoalteromonas sp SM9913	0	0
GCA_001465295.1	ASM146529v1	Pseudoalteromonas translucida KMM 520	1	1
GCA_000283535.1	ASM28353v1	Pseudogulbenkiania sp NH8B	0	0
GCA_001444425.1	ASM144442v1	Pseudohongiella spirulinae	0	0
GCA_000006765.1	ASM676v1	Pseudomonas aeruginosa PAO1	0	2
GCA_001597285.1	ASM159728v1	Pseudomonas alcaligenes	1	1
GCA_001941865.1	ASM194186v1	Pseudomonas alcaliphila JAB1	3	5
GCA_000746525.1	ASM74652v1	Pseudomonas alkylphenolica	0	1
GCA_002068135.1	ASM206813v1	Pseudomonas amygdali pv lachrymans	0	1
GCA_001647715.1	ASM164771v1	Pseudomonas antarctica	0	1
GCA_001579805.1	ASM157980v1	Pseudomonas azotoformans	0	1
GCA_000818015.1	ASM81801v1	Pseudomonas balearica DSM 6083	1	1
GCA_000194805.1	ASM19480v1	Pseudomonas brassicacearum subsp brassicacearum NFM421	0	1
GCA_900074915.1	PCPL58T	Pseudomonas cerasi	0	1
GCA_000698865.1	ASM69886v1	Pseudomonas chlororaphis	1	2
GCA_000517305.1	ASM51730v1	Pseudomonas cichorii JBC1	0	1
GCA_001586155.1	ASM158615v1	Pseudomonas citronellolis	1	1
GCA_001708425.1	ASM170842v1	Pseudomonas corrugata	1	2
GCA_000759535.1	ASM75953v1	Pseudomonas cremoricolorata	1	1
GCA_000026105.1	ASM2610v1	Pseudomonas entomophila L48	0	1
GCA_000009225.1	ASM922v1	Pseudomonas fluorescens SBW25	0	1
GCA_001543265.1	ASM154326v1	Pseudomonas fragi	0	1
GCA_001874645.1	ASM187464v1	Pseudomonas frederiksbergensis	0	1
GCA_000213805.1	ASM21380v1	Pseudomonas fulva 12 X	5	7
GCA_000689415.1	PKB13	Pseudomonas knackmussii B13	3	1
GCA_001605965.1	ASM160596v1	Pseudomonas koreensis	1	1
GCA_000257545.3	ASM25754v3	Pseudomonas mandelii JR 1	1	3
GCA_000016565.1	ASM1656v1	Pseudomonas mendocina ymp	1	2
GCA_000510285.1	ASM51028v1	Pseudomonas monteilii SB3078	0	1
GCA_000498975.2	ASM49897v2	Pseudomonas mosselii SJ10	0	1
GCA_001518815.1	ASM151881v1	Pseudomonas oryzihabitans	0	2
GCA_000800255.1	ASM80025v1	Pseudomonas parafulva	1	1
GCA_000831585.1	ASM83158v1	Pseudomonas plecoglossicida	0	1
GCA_000336465.1	ASM33646v1	Pseudomonas poae RE*1 1 14	0	1
GCA_000012265.1	ASM1226v1	Pseudomonas protegens Pf 5	0	2
GCA_000297075.2	Ppseudo final	Pseudomonas pseudoalcaligenes CECT 5344	0	1
GCA_001913135.1	ASM191313v1	Pseudomonas psychrotolerans	2	3
GCA_000007565.2	ASM756v2	Pseudomonas putida KT2440	0	1
GCA_000412695.1	ASM41269v1	Pseudomonas resinovorans NBRC 106553	1	1
GCA_000761155.1	ASM76115v1	Pseudomonas rhizosphaerae	1	2
GCA_000012205.1	ASM1220v1	Pseudomonas savastanoi pv phaseolicola 1448A	0	0
GCA_000316175.1	ASM31617v1	Pseudomonas sp UW4	1	3
GCA_000013785.1	ASM1378v1	Pseudomonas stutzeri A1501	1	1
GCA_000007805.1	ASM780v1	Pseudomonas syringae pv tomato str DC3000	0	1
GCA_001186335.1	ASM118633v1	Pseudomonas trivialis	0	1
GCA_002028325.1	ASM202832v1	Pseudomonas veronii	0	1
GCA_001294575.1	ASM129457v1	Pseudomonas versuta	0	1
GCA_900184295.1	Chr 1	Pseudomonas viridiflava	0	1
GCA_000196675.1	ASM19667v1	Pseudonocardia dioxanivorans CB1190	0	0
GCA_001294425.1	ASM129442v1	Pseudonocardia sp EC080625 04	2	1
GCA_000190735.2	ASM19073v2	Pseudopedobacter saltans DSM 12145	0	0
GCA_000277715.1	ASM27771v1	Pseudopropionibacterium propionicum F0230a	0	0
GCA_002119765.1	ASM211976v1	Pseudorhodoplanes sinuspersici	99	8
GCA_000017865.1	ASM1786v1	Pseudothermotoga lettingae TMO	4	3
GCA_000217815.1	ASM21781v1	Pseudothermotoga thermarum DSM 5069	1	2
GCA_000233915.4	ASM23391v4	Pseudoxanthomonas spadix BD a59	0	0
GCA_000185965.1	ASM18596v1	Pseudoxanthomonas suwonensis 11 1	0	0
GCA_001606025.1	ASM160602v1	Psychrobacter alimentarius	0	1
GCA_000012305.1	ASM1230v1	Psychrobacter arcticus 273 4	0	0
GCA_000013905.1	ASM1390v1	Psychrobacter cryohalolentis K5	1	1
GCA_000016885.1	ASM1688v1	Psychrobacter sp PRwf 1	0	0
GCA_001298525.1	ASM129852v1	Psychrobacter urativorans	0	0
GCA_000153485.2	ASM15348v2	Psychroflexus torquis ATCC 700755	0	0
GCA_000015285.1	ASM1528v1	Psychromonas ingrahamii 37	0	1
GCA_000153405.2	ASM15340v2	Psychromonas sp CNPT3	0	0
GCA_000209655.1	ASM20965v1	Pusillimonas sp T7 7	52	3
GCA_000255535.1	ASM25553v1	Rahnella aquatilis HX2	0	0
GCA_000187705.1	ASM18770v1	Rahnella sp Y9602	0	0
GCA_000009285.2	ASM928v2	Ralstonia eutropha H16	156	5
GCA_001653935.1	ASM165393v1	Ralstonia insidiosa	2	1
GCA_000954135.2	ASM95413v2	Ralstonia mannitolilytica	4	1
GCA_000020205.1	ASM2020v1	Ralstonia pickettii 12J	2	1
GCA_000009125.1	ASM912v1	Ralstonia solanacearum GMI1000	2	1
GCA_000215705.1	ASM21570v1	Ramlibacter tataouinensis TTB310	75	3
GCA_000367425.1	ASM36742v1	Raoultella ornithinolytica B6	1	1
GCA_000875675.1	ASM87567v1	Rathayibacter toxicus	0	0
GCA_001641005.1	ASM164100v1	Rathayibacter tritici	0	0
GCA_000018885.1	ASM1888v1	Renibacterium salmoninarum ATCC 33209	0	0
GCA_002116905.1	ASM211690v1	Rhizobacter gummiphilus	26	4
GCA_001664005.1	ASM166400v1	Rhizobiales bacterium NRL2	0	0
GCA_000020265.1	ASM2026v1	Rhizobium etli CIAT 652	3	2
GCA_000816845.1	ASM81684v1	Rhizobium gallicum bv gallicum R602	5	4
GCA_000009265.1	ASM926v1	Rhizobium leguminosarum bv viciae 3841	6	3
GCA_000172715.2	ASM17271v2	Rhizobium phaseoli Brasil 5	3	2
GCA_000172695.2	ASM17269v2	Rhizobium sp Kim5	3	2
GCA_000330885.1	ASM33088v1	Rhizobium tropici CIAT 899	0	0
GCA_000230695.3	ASM23069v3	Rhodanobacter denitrificans	0	0
GCA_000021865.1	ASM2186v1	Rhodobacter capsulatus SB 1003	0	0
GCA_000015985.1	ASM1598v1	Rhodobacter sphaeroides ATCC 17029	3	4
GCA_000982715.1	ASM98271v1	Rhodococcus aetherivorans	0	1
GCA_000010105.1	ASM1010v1	Rhodococcus erythropolis PR4	0	0
GCA_001620305.1	ASM162030v1	Rhodococcus fascians D188	1	2
GCA_000196695.1	ASM19669v1	Rhodococcus hoagii 103S	0	0
GCA_000014565.1	ASM1456v1	Rhodococcus jostii RHA1	0	1
GCA_000010805.1	ASM1080v1	Rhodococcus opacus B4	1	2
GCA_000511305.1	ASM51130v1	Rhodococcus pyridinivorans SB3094	0	0
GCA_900187265.1	52295 G01	Rhodococcus rhodochrous	0	0
GCA_000763325.2	ASM76332v2	Rhodococcus sp p52	0	0
GCA_001955735.1	ASM195573v1	Rhodoferax antarcticus	3	1
GCA_000013605.1	ASM1360v1	Rhodoferax ferrireducens T118	3	1
GCA_001955715.1	ASM195571v1	Rhodoferax saidenbachensis	22	3
GCA_001955695.1	ASM195569v1	Rhodoferax sp DCY110	90	3
GCA_000699505.1	ASM69950v1	Rhodoluna lacicola	0	1
GCA_000166055.1	ASM16605v1	Rhodomicrobium vannielii ATCC 17100	0	0
GCA_000196115.1	ASM19611v1	Rhodopirellula baltica SH 1	0	0
GCA_001579845.1	ASM157984v1	Rhodoplanes sp Z2 YC6860	434	9
GCA_000195775.1	ASM19577v1	Rhodopseudomonas palustris CGA009	7	2
GCA_000016185.1	ASM1618v1	Rhodospirillum centenum SW	1	1
GCA_000013085.1	ASM1308v1	Rhodospirillum rubrum ATCC 11170	0	0
GCA_001518995.2	ASM151899v2	Rhodothermaceae bacterium RA	1	1
GCA_000024845.1	ASM2484v1	Rhodothermus marinus DSM 4252	0	0
GCA_002073975.1	ASM207397v1	Rhodovulum sp MB263	6	6
GCA_001548075.1	ASM154807v1	Rhodovulum sulfidophilum	6	6
GCA_000023005.1	ASM2300v1	Rickettsia africae ESF 5	0	0
GCA_000018205.1	ASM1820v1	Rickettsia akari str Hartford	0	0
GCA_000284055.1	ASM28405v1	Rickettsia amblyommatis str GAT 30V	0	0
GCA_000284155.1	ASM28415v1	Rickettsia australis str Cutlack	0	0
GCA_000012385.1	ASM1238v1	Rickettsia bellii RML369 C	0	0
GCA_000014345.1	ASM1434v1	Rickettsia canadensis str McKiel	0	0
GCA_000007025.1	ASM702v1	Rickettsia conorii str Malish 7	0	0
GCA_000012145.1	ASM1214v1	Rickettsia felis URRWXCal2	0	0
GCA_000221205.1	ASM22120v1	Rickettsia heilongjiangensis 054	0	0
GCA_000283595.1	ASM28359v1	Rickettsia japonica YH	0	0
GCA_000016625.1	ASM1662v1	Rickettsia massiliae MTU5	0	0
GCA_000499665.2	RMONA 1	Rickettsia monacensis	0	0
GCA_000284175.1	ASM28417v1	Rickettsia montanensis str OSU 85 930	0	0
GCA_000284195.1	ASM28419v1	Rickettsia parkeri str Portsmouth	0	0
GCA_000021525.1	ASM2152v1	Rickettsia peacockii str Rustic	0	0
GCA_000283995.1	ASM28399v1	Rickettsia philipii str 364D	0	0
GCA_000022785.1	ASM2278v1	Rickettsia prowazekii str Rp22	0	0
GCA_000284075.1	ASM28407v1	Rickettsia rhipicephali str 3 7 female6 CWPP	0	0
GCA_000017445.3	ASM1744v3	Rickettsia rickettsii str Iowa	0	0
GCA_000237845.1	ASM23784v1	Rickettsia slovaca 13 B	0	0
GCA_002285905.1	ASM228590v1	Rickettsia sp MEAM1 Bemisia tabaci	0	0
GCA_000008045.1	ASM804v1	Rickettsia typhi str Wilmington	0	0
GCA_000746585.2	ASM74658v2	Rickettsiales bacterium Ac37b	0	0
GCA_000183155.1	ASM18315v1	Riemerella anatipestifer ATCC 11845 DSM 15868	0	0
GCA_000316665.1	ASM31666v1	Rivularia sp PCC 7116	0	0
GCA_000024125.1	ASM2412v1	Robiginitalea biformata HTCC2501	0	0
GCA_001483865.1	ASM148386v1	Roseateles depolymerans	11	3
GCA_000225345.1	ASM22534v1	Roseburia hominis A2 183	0	0
GCA_000590925.1	ASM59092v1	Roseibacterium elongatum DSM 19469	0	2
GCA_000017805.1	ASM1780v1	Roseiflexus castenholzii DSM 13941	0	0
GCA_000016665.1	ASM1666v1	Roseiflexus sp RS 1	0	0
GCA_000014045.1	ASM1404v1	Roseobacter denitrificans OCh 114	3	4
GCA_000154785.2	ASM15478v2	Roseobacter litoralis Och 149	3	4
GCA_001941945.1	ASM194194v1	Roseomonas gilardii	31	5
GCA_002080415.1	ASM208041v1	Roseovarius mucosus	3	3
GCA_000164695.2	ASM16469v2	Rothia dentocariosa ATCC 17931	0	0
GCA_000011025.1	ASM1102v1	Rothia mucilaginosa DY 18	0	0
GCA_000165715.3	ASM16571v3	Rubinisphaera brasiliensis DSM 5305	0	0
GCA_000284255.1	ASM28425v1	Rubrivivax gelatinosus IL144	15	1
GCA_000661895.1	ASM66189v1	Rubrobacter radiotolerans	1	1
GCA_000014185.1	ASM1418v1	Rubrobacter xylanophilus DSM 9941	2	2
GCA_000376545.2	ASM37654v2	Ruegeria mobilis F1926	5	7
GCA_000011965.2	ASM1196v2	Ruegeria pomeroyi DSS 3	4	5
GCA_000014065.1	ASM1406v1	Ruegeria sp TM1040	1	2
GCA_001078055.1	ASM107805v1	Rufibacter sp DG31D	0	0
GCA_001310085.1	ASM131008v1	Rufibacter tibetensis	0	0
GCA_000934545.1	ASM93454v1	Rugosibacter aromaticivorans	0	0
GCA_001688705.2	ASM168870v2	Ruminiclostridium sp KB18	0	0
GCA_000015865.1	ASM1586v1	Ruminiclostridium thermocellum ATCC 27405	0	0
GCA_002119605.1	ASM211960v1	Ruminococcaceae bacterium CPB6	0	0
GCA_000179635.2	ASM17963v2	Ruminococcus albus 7 DSM 20455	0	0
GCA_000723465.1	Rb803	Ruminococcus bicirculans	0	0
GCA_001617605.1	ASM161760v1	Rummeliibacillus stabekisii	0	0
GCA_000218895.1	ASM21889v1	Runella slithyformis DSM 19594	0	0
GCA_000023865.1	ASM2386v1	Saccharomonospora viridis DSM 43017	1	1
GCA_000013665.1	ASM1366v1	Saccharophagus degradans 2 40	0	0
GCA_000062885.1	ASM6288v1	Saccharopolyspora erythraea NRRL 2338	2	2
GCA_000328705.1	ASM32870v1	Saccharothrix espanaensis DSM 44229	1	1
GCA_001932675.1	ASM193267v1	Salegentibacter sp T436	0	0
GCA_001685435.3	ASM168543v3	Salimicrobium jeotgali	1	1
GCA_000013045.1	ASM1304v1	Salinibacter ruber DSM 13855	0	0
GCA_001005905.1	ASM100590v1	Salinicoccus halodurans	2	2
GCA_000507245.1	ASM50724v1	Salinispira pacifica	0	0
GCA_000018265.1	ASM1826v1	Salinispora arenicola CNS 205	0	0
GCA_000016425.1	ASM1642v1	Salinispora tropica CNB 440	0	0
GCA_001443605.1	ASM144360v1	Salinivirga cyanobacteriivorans	0	0
GCA_000252995.1	ASM25299v1	Salmonella bongori NCTC 12419	1	1
GCA_000006945.2	ASM694v2	Salmonella enterica subsp enterica serovar Typhimurium str LT2	0	1
GCA_000737325.2	ASM73732v2	Sandaracinus amylolyticus	0	0
GCA_000024925.1	ASM2492v1	Sanguibacter keddieii DSM 10542	0	0
GCA_000250635.1	ASM25063v1	Saprospira grandis str Lewin	0	0
GCA_001042695.1	ASM104269v1	Scardovia inopinata JCM 12537	0	0
GCA_000024405.1	ASM2440v1	Sebaldella termitidis ATCC 33386	0	0
GCA_001007875.1	ASM100787v1	Sedimenticola thiotaurini	0	0
GCA_001430825.1	ASM143082v1	Sediminicola sp YIK13	0	0
GCA_000143985.1	ASM14398v1	Sediminispirochaeta smaragdinae DSM 11293	9	9
GCA_000092825.1	ASM9282v1	Segniliparus rotundus DSM 44985	0	0
GCA_000284095.1	ASM28409v1	Selenomonas ruminantium subsp lactilytica TAM6421	0	0
GCA_000208405.1	ASM20840v1	Selenomonas sputigena ATCC 35185	0	0
GCA_001971785.1	ASM197178v1	Seonamhaeicola sp S2 3	0	0
GCA_001685415.1	ASM168541v1	Serinicoccus sp JLT9	3	3
GCA_900187015.1	50465 F01	Serratia ficaria	0	1
GCA_001006005.1	ASM100600v1	Serratia fonticola	0	1
GCA_000422085.1	ASM42208v1	Serratia liquefaciens ATCC 27592	0	1
GCA_000330865.1	ASM33086v1	Serratia marcescens FGI94	0	1
GCA_000176835.2	ASM17683v2	Serratia plymuthica 4Rx13	0	1
GCA_000018085.1	ASM1808v1	Serratia proteamaculans 568	0	1
GCA_001572725.1	ASM157272v1	Serratia rubidaea	0	1
GCA_000214195.1	ASM21419v1	Serratia sp AS12	0	1
GCA_000238975.1	ASM23897v1	Serratia symbiotica str Cinara cedri	0	0
GCA_000015245.1	ASM1524v1	Shewanella amazonensis SB2B	0	0
GCA_000015845.1	ASM1584v1	Shewanella baltica OS155	1	1
GCA_002216875.1	ASM221687v1	Shewanella bicestrii	0	0
GCA_000013765.1	ASM1376v1	Shewanella denitrificans OS217	0	0
GCA_000014705.1	ASM1470v1	Shewanella frigidimarina NCIMB 400	0	0
GCA_000019185.1	ASM1918v1	Shewanella halifaxensis HAW EB4	0	0
GCA_002075795.1	ASM207579v1	Shewanella japonica	0	0
GCA_000016065.1	ASM1606v1	Shewanella loihica PV 4	0	0
GCA_002215585.1	ASM221558v1	Shewanella marisflavi	0	0
GCA_000146165.2	ASM14616v2	Shewanella oneidensis MR 1	0	0
GCA_000018285.1	ASM1828v1	Shewanella pealeana ATCC 700345	0	0
GCA_000014885.1	ASM1488v1	Shewanella piezotolerans WP3	0	0
GCA_002005305.1	ASM200530v1	Shewanella psychrophila	0	1
GCA_000016585.1	ASM1658v1	Shewanella putrefaciens CN 32	0	0
GCA_000018025.1	ASM1802v1	Shewanella sediminis HAW EB3	0	0
GCA_000014665.1	ASM1466v1	Shewanella sp MR 7	1	1
GCA_000091325.1	ASM9132v1	Shewanella violacea DSS12	0	1
GCA_000019525.1	ASM1952v1	Shewanella woodyi ATCC 51908	0	0
GCA_000012025.1	ASM1202v1	Shigella boydii Sb227	0	0
GCA_000012005.1	ASM1200v1	Shigella dysenteriae Sd197	0	0
GCA_000006925.2	ASM692v2	Shigella flexneri 2a str 301	0	0
GCA_000092525.1	ASM9252v1	Shigella sonnei Ss046	0	0
GCA_001596115.1	ASM159611v1	Shigella sp PAMC 28760	1	1
GCA_000262305.1	ASM26230v1	Shimwellia blattae DSM 4481 NBRC 105725	0	0
GCA_001652565.1	ASM165256v1	Shinella sp HZN7	6	6
GCA_000941055.1	ASM94105v1	Siansivirga zeaxanthinifaciens CC SAMT 1	0	0
GCA_000025705.1	ASM2570v1	Sideroxydans lithotrophicus ES 1	0	0
GCA_000305785.2	ASM30578v2	Simiduia agarivorans SA1 DSM 21679	0	0
GCA_000237205.1	ASM23720v1	Simkania negevensis Z	0	0
GCA_000242455.3	ASM24245v3	Singulisphaera acidiphila DSM 18658	0	0
GCA_001577305.1	ASM157730v1	Sinomonas atrocyanea	0	0
GCA_000705595.2	ASM70559v2	Sinorhizobium americanum CCGM7	5	3
GCA_000018545.1	ASM1854v1	Sinorhizobium fredii NGR234	7	8
GCA_000017145.1	ASM1714v1	Sinorhizobium medicae WSM419	6	5
GCA_000006965.1	ASM696v1	Sinorhizobium meliloti 1021	5	4
GCA_001713395.1	ASM171339v1	Sinorhizobium sp RAC02	5	4
GCA_000023885.1	ASM2388v1	Slackia heliotrinireducens DSM 20476	0	0
GCA_000973085.1	ASM97308v1	Sneathia amnii	0	0
GCA_000600005.1	ASM60000v1	Snodgrassella alvi wkB2	0	0
GCA_000010085.1	ASM1008v1	Sodalis glossinidius str morsitans	0	0
GCA_000517425.1	ASM51742v1	Sodalis praecaptivus	1	1
GCA_000271325.1	ASM27132v1	Solibacillus silvestris StLB046	1	1
GCA_000242635.3	ASM24263v3	Solitalea canadensis DSM 3403	0	0
GCA_000067165.1	ASM6716v1	Sorangium cellulosum So ce56	0	0
GCA_000024985.1	ASM2498v1	Sphaerobacter thermophilus DSM 20745	1	1
GCA_000208385.1	ASM20838v1	Sphaerochaeta coccoides DSM 17374	0	0
GCA_000190435.1	ASM19043v1	Sphaerochaeta globosa str Buddy	6	9
GCA_000236685.1	ASM23668v1	Sphaerochaeta pleomorpha str Grapes	7	9
GCA_002151545.1	ASM215154v1	Sphingobacteriaceae bacterium GW460 11 11 14 LB5	0	0
GCA_900187125.1	50592 G01	Sphingobacterium mizutaii	0	0
GCA_000192845.1	ASM19284v1	Sphingobacterium sp 21	0	0
GCA_001456115.1	ASM145611v1	Sphingobium baderi	0	0
GCA_000147835.3	ASM14783v3	Sphingobium chlorophenolicum L 1	0	0
GCA_000264945.2	ASM26494v2	Sphingobium indicum B90A	0	0
GCA_000091125.1	ASM9112v1	Sphingobium japonicum UT26S	0	0
GCA_000283515.1	ASM28351v1	Sphingobium sp SYK 6	0	0
GCA_000935025.1	ASM93502v1	Sphingomonas hengshuiensis	0	0
GCA_001922385.1	ASM192238v1	Sphingomonas koreensis	0	0
GCA_001761345.1	ASM176134v1	Sphingomonas melonis TY	0	0
GCA_001717955.1	ASM171795v1	Sphingomonas panacis	0	0
GCA_000512205.2	ASM51220v2	Sphingomonas sanxanigenens DSM 19645 NX02	0	0
GCA_000347675.2	ASM34767v2	Sphingomonas sp MM 1	0	0
GCA_000764535.1	ASM76453v1	Sphingomonas taxi	0	0
GCA_000016765.1	ASM1676v1	Sphingomonas wittichii RW1	0	0
GCA_000013985.1	ASM1398v1	Sphingopyxis alaskensis RB2256	0	0
GCA_000803645.1	ASM80364v1	Sphingopyxis fribergensis	0	0
GCA_001559015.1	ASM155901v1	Sphingopyxis granuli	0	0
GCA_001307295.1	ASM130729v1	Sphingopyxis macrogoltabida	0	0
GCA_001278035.1	ASM127803v1	Sphingopyxis sp 113P3	0	0
GCA_001610975.1	ASM161097v1	Sphingopyxis terrae NBRC 15098	0	0
GCA_002218195.1	ASM221819v1	Sphingorhabdus flavimaris	0	0
GCA_001586275.1	ASM158627v1	Sphingorhabdus sp M41	0	0
GCA_000485905.1	ASM48590v1	Spiribacter curvatus	0	0
GCA_000319575.2	ASM31957v2	Spiribacter salinus M19 40	0	0
GCA_000242595.3	ASM24259v3	Spirochaeta africana DSM 8902	0	0
GCA_000147075.1	ASM14707v1	Spirochaeta thermophila DSM 6192	1	1
GCA_000500935.1	ASM50093v1	Spiroplasma apis B31	0	0
GCA_001029245.1	ASM102924v1	Spiroplasma atrichopogonis	0	0
GCA_001281045.1	ASM128104v1	Spiroplasma cantharicola	0	0
GCA_000400935.1	ASM40093v1	Spiroplasma chrysopicola DF 1	0	0
GCA_001886855.1	ASM188685v1	Spiroplasma citri	0	0
GCA_002163565.1	ASM216356v1	Spiroplasma clarkii	0	0
GCA_002237575.1	ASM223757v1	Spiroplasma corruscae	0	0
GCA_000565175.1	ASM56517v1	Spiroplasma culicicola AES 1	0	0
GCA_000439455.1	ASM43945v1	Spiroplasma diminutum CUAS 1	0	0
GCA_001029265.1	ASM102926v1	Spiroplasma eriocheiris	0	0
GCA_001715535.1	ASM171553v1	Spiroplasma helicoides	0	0
GCA_001274875.1	ASM127487v1	Spiroplasma kunkelii CR2 3x	0	0
GCA_001267155.1	ASM126715v1	Spiroplasma litorale	0	0
GCA_000517365.1	ASM51736v1	Spiroplasma mirum ATCC 29335	0	0
GCA_000565215.1	ASM56521v1	Spiroplasma sabaudiense Ar 1343	0	0
GCA_001792795.1	ASM179279v1	Spiroplasma sp TU 14	0	0
GCA_000400955.1	ASM40095v1	Spiroplasma syrphidicola EA 1	0	0
GCA_000439435.1	ASM43943v1	Spiroplasma taiwanense CT 1	0	0
GCA_001262715.1	ASM126271v1	Spiroplasma turonicum	0	0
GCA_000024525.1	ASM2452v1	Spirosoma linguale DSM 74	0	0
GCA_001988955.1	ASM198895v1	Spirosoma montaniterrae	0	0
GCA_000974425.1	ASM97442v1	Spirosoma radiotolerans	0	0
GCA_001010805.1	ASM101080v1	Spongiibacter sp IMCC21906	0	0
GCA_001590685.1	ASM159068v1	Sporosarcina psychrophila	2	2
GCA_002077155.1	ASM207715v1	Sporosarcina sp P33	2	2
GCA_002081995.1	ASM208199v1	Sporosarcina ureae	1	1
GCA_000024545.1	ASM2454v1	Stackebrandtia nassauensis DSM 44728	0	1
GCA_000317575.1	ASM31757v1	Stanieria cyanosphaera PCC 7437	0	0
GCA_001442815.1	ASM144281v1	Staphylococcus agnetis	0	0
GCA_000236925.1	ASM23692v1	Staphylococcus argenteus	0	0
GCA_000009005.1	ASM900v1	Staphylococcus aureus RF122	0	0
GCA_001028645.1	ASM102864v1	Staphylococcus capitis subsp capitis	0	0
GCA_000009405.1	ASM940v1	Staphylococcus carnosus subsp carnosus TM300	0	0
GCA_001990205.1	ASM199020v1	Staphylococcus cohnii	0	0
GCA_001618885.1	ASM161888v1	Staphylococcus condimenti	0	0
GCA_000007645.1	ASM764v1	Staphylococcus epidermidis ATCC 12228	0	0
GCA_001432245.1	ASM143224v1	Staphylococcus equorum	2	2
GCA_000009865.1	ASM986v1	Staphylococcus haemolyticus JCSC1435	0	0
GCA_000816085.1	ASM81608v1	Staphylococcus hyicus	0	0
GCA_000025085.1	ASM2508v1	Staphylococcus lugdunensis HKU09 01	0	0
GCA_002101335.1	ASM210133v1	Staphylococcus lutrae	0	0
GCA_900187005.1	50569 B01	Staphylococcus muscae	0	0
[truncated: 328 more rows]
